# Supplementary material for: Replication Study: Transcriptional amplification in tumor cells with elevated c-Myc
Source: eLife. 2018 Jan 9;7:e30274. doi: 10.7554/eLife.30274 (PMC5760205; doi:10.7554/eLife.30274)
Supplement: Figure 2—source data 1. [file elife-30274-fig2-data1.csv]

Gene	Accession	Measure	final.mean	Time	Lot	ID	Status
SEPT5	NM_002688	Mean_0HR_C1	0.020085825	0HR	C1	NM_002688.C1	Silent
SEPT9	NM_006640	Mean_0HR_C1	31.896175	0HR	C1	NM_006640.C1	Active
AATK	NM_001080395	Mean_0HR_C1	0.011992574	0HR	C1	NM_001080395.C1	Silent
ABCE1	NM_001040876	Mean_0HR_C1	5.52781	0HR	C1	NM_001040876.C1	Active
ABL1	NM_005157	Mean_0HR_C1	5.3109625	0HR	C1	NM_005157.C1	Active
ABL2	NM_001136000	Mean_0HR_C1	1.8369125	0HR	C1	NM_001136000.C1	Active
ACLY	NM_001096	Mean_0HR_C1	13.173035	0HR	C1	NM_001096.C1	Active
ACO1	NM_002197	Mean_0HR_C1	1.3533125	0HR	C1	NM_002197.C1	Active
ACSL6	NM_001009185	Mean_0HR_C1	0.016319923	0HR	C1	NM_001009185.C1	Silent
ACVR1B	NM_004302	Mean_0HR_C1	0.676582625	0HR	C1	NM_004302.C1	NA
ADAMTSL3	NM_207517	Mean_0HR_C1	0.0125504	0HR	C1	NM_207517.C1	Silent
ADRBK1	NM_001619	Mean_0HR_C1	11.98679	0HR	C1	NM_001619.C1	Active
AHCY	NM_001161766	Mean_0HR_C1	3.8262925	0HR	C1	NM_001161766.C1	Active
AIMP2	NM_006303	Mean_0HR_C1	1.017267	0HR	C1	NM_006303.C1	Active
AK2	NM_013411	Mean_0HR_C1	18.5473	0HR	C1	NM_013411.C1	Active
AK3	NM_016282	Mean_0HR_C1	9.97394	0HR	C1	NM_016282.C1	Active
AKT3	NM_005465	Mean_0HR_C1	15.7308	0HR	C1	NM_005465.C1	Active
ALK	NM_004304	Mean_0HR_C1	0.0212174765	0HR	C1	NM_004304.C1	Silent
ANGPTL4	NR_104213	Mean_0HR_C1	0.012542825	0HR	C1	NR_104213.C1	Silent
APC	NM_000038	Mean_0HR_C1	2.824785	0HR	C1	NM_000038.C1	Active
AR	NM_001011645	Mean_0HR_C1	0.0163306	0HR	C1	NM_001011645.C1	Silent
ARAF	NM_001654	Mean_0HR_C1	1.95856	0HR	C1	NM_001654.C1	Active
ATF2	NM_001880	Mean_0HR_C1	4.00035	0HR	C1	NM_001880.C1	Active
ATIC	NM_004044	Mean_0HR_C1	5.78101	0HR	C1	NM_004044.C1	Active
ATM	NM_138292	Mean_0HR_C1	6.0825675	0HR	C1	NM_138292.C1	Active
AURKA	NM_003600	Mean_0HR_C1	0.90667025	0HR	C1	NM_003600.C1	NA
AURKB	NM_004217	Mean_0HR_C1	1.80000275	0HR	C1	NM_004217.C1	Active
AURKC	NM_001015878	Mean_0HR_C1	0.0695412625	0HR	C1	NM_001015878.C1	Silent
AXL	NM_021913	Mean_0HR_C1	0.011738174	0HR	C1	NM_021913.C1	Silent
BAP1	NM_004656	Mean_0HR_C1	5.0366975	0HR	C1	NM_004656.C1	Active
BIRC3	NM_182962	Mean_0HR_C1	1.12256875	0HR	C1	NM_182962.C1	Active
BMI1	NM_005180	Mean_0HR_C1	1.62612	0HR	C1	NM_005180.C1	Active
BMPR1A	NM_004329	Mean_0HR_C1	4.612905	0HR	C1	NM_004329.C1	Active
BMPR2	NM_001204	Mean_0HR_C1	1.68738125	0HR	C1	NM_001204.C1	Active
BMX	NM_203281	Mean_0HR_C1	0.013445164	0HR	C1	NM_203281.C1	Silent
BRAF	NM_004333	Mean_0HR_C1	4.79782125	0HR	C1	NM_004333.C1	Active
BRCA1	NM_007305	Mean_0HR_C1	2.2304075	0HR	C1	NM_007305.C1	Active
BRCA2	NM_000059	Mean_0HR_C1	1.27976175	0HR	C1	NM_000059.C1	Active
BRD1	NM_014577	Mean_0HR_C1	2.5961575	0HR	C1	NM_014577.C1	Active
BRD2	NM_005104	Mean_0HR_C1	22.564925	0HR	C1	NM_005104.C1	Active
BRD3	NM_007371	Mean_0HR_C1	3.8288825	0HR	C1	NM_007371.C1	Active
BRD4	NM_014299	Mean_0HR_C1	17.68015	0HR	C1	NM_014299.C1	Active
BRD7	NM_001173984	Mean_0HR_C1	2.287525	0HR	C1	NM_001173984.C1	Active
BRD8	NM_001164326	Mean_0HR_C1	3.14254	0HR	C1	NM_001164326.C1	Active
BRD9	NM_001009877	Mean_0HR_C1	4.857375	0HR	C1	NM_001009877.C1	Active
BRDT	NM_001242805	Mean_0HR_C1	0.011287498	0HR	C1	NM_001242805.C1	Silent
BTK	NM_000061	Mean_0HR_C1	19.5131016666667	0HR	C1	NM_000061.C1	Active
BUB1B	NM_001211	Mean_0HR_C1	0.87973225	0HR	C1	NM_001211.C1	NA
C17orf75	NM_022344	Mean_0HR_C1	1.7150205	0HR	C1	NM_022344.C1	Active
C1orf57	NM_032324	Mean_0HR_C1	3.929445	0HR	C1	NM_032324.C1	Active
CAD	NM_004341	Mean_0HR_C1	2.4997175	0HR	C1	NM_004341.C1	Active
CALCR	NM_001742	Mean_0HR_C1	0.017571075	0HR	C1	NM_001742.C1	Silent
CALM3	NM_005184	Mean_0HR_C1	14.7433875	0HR	C1	NM_005184.C1	Active
CAMK1D	NM_153498	Mean_0HR_C1	14.4274575	0HR	C1	NM_153498.C1	Active
CAMK2D	NM_172127	Mean_0HR_C1	8.56455875	0HR	C1	NM_172127.C1	Active
CAMK2G	NM_001222	Mean_0HR_C1	3.8579925	0HR	C1	NM_001222.C1	Active
CAMKK2	NM_006549	Mean_0HR_C1	0.4680955	0HR	C1	NM_006549.C1	Silent
CANT1	NM_001159772	Mean_0HR_C1	3.484265	0HR	C1	NM_001159772.C1	Active
CARS	NM_001014437	Mean_0HR_C1	2.090795	0HR	C1	NM_001014437.C1	Active
CCNB1IP1	NM_182849	Mean_0HR_C1	4.4607125	0HR	C1	NM_182849.C1	Active
CCND1	NM_053056	Mean_0HR_C1	0.0742672	0HR	C1	NM_053056.C1	Silent
CCR7	NM_001838	Mean_0HR_C1	0.2704985	0HR	C1	NM_001838.C1	Silent
CCR8	NM_005201	Mean_0HR_C1	0.0131737755	0HR	C1	NM_005201.C1	Silent
CDC42BPG	NM_017525	Mean_0HR_C1	0.075649275	0HR	C1	NM_017525.C1	Silent
CDC7	NM_003503	Mean_0HR_C1	1.316188	0HR	C1	NM_003503.C1	Active
CDH1	NM_004360	Mean_0HR_C1	0.017600695	0HR	C1	NM_004360.C1	Silent
CDK1	NM_001786	Mean_0HR_C1	2.2200675	0HR	C1	NM_001786.C1	Active
CDK10	NM_052987	Mean_0HR_C1	2.62265625	0HR	C1	NM_052987.C1	Active
CDK14	NM_001287135	Mean_0HR_C1	29.45995	0HR	C1	NM_001287135.C1	Active
CDK19	NM_015076	Mean_0HR_C1	1.96676	0HR	C1	NM_015076.C1	Active
CDK4	NM_000075	Mean_0HR_C1	1.211660875	0HR	C1	NM_000075.C1	Active
CDKN1A	NM_000389	Mean_0HR_C1	15.07323875	0HR	C1	NM_000389.C1	Active
CDKN2A	NM_000077	Mean_0HR_C1	0.076798925	0HR	C1	NM_000077.C1	Silent
CEBPA	NM_004364	Mean_0HR_C1	1.58179075	0HR	C1	NM_004364.C1	Active
CHEK1	NM_001114121	Mean_0HR_C1	0.96657125	0HR	C1	NM_001114121.C1	NA
CHEK2	NM_001005735	Mean_0HR_C1	1.22907675	0HR	C1	NM_001005735.C1	Active
CHKA	NM_212469	Mean_0HR_C1	7.0993675	0HR	C1	NM_212469.C1	Active
CIB4	NM_001029881	Mean_0HR_C1	0.027644325	0HR	C1	NM_001029881.C1	Silent
CLTC	NM_004859	Mean_0HR_C1	4.82989625	0HR	C1	NM_004859.C1	Active
CNR2	NM_001841	Mean_0HR_C1	6.6727125	0HR	C1	NM_001841.C1	Active
COX6C	NM_004374	Mean_0HR_C1	31.07835	0HR	C1	NM_004374.C1	Active
CREBBP	NM_004380	Mean_0HR_C1	13.3222375	0HR	C1	NM_004380.C1	Active
CRKL	NM_005207	Mean_0HR_C1	9.8977475	0HR	C1	NM_005207.C1	Active
CS	NM_004077	Mean_0HR_C1	11.5637675	0HR	C1	NM_004077.C1	Active
CSF1R	NM_005211	Mean_0HR_C1	0.01909255	0HR	C1	NM_005211.C1	Silent
CSK	NM_004383	Mean_0HR_C1	23.7179625	0HR	C1	NM_004383.C1	Active
CSNK1D	NM_001893	Mean_0HR_C1	12.13835125	0HR	C1	NM_001893.C1	Active
CSNK1E	NM_152221	Mean_0HR_C1	6.16676375	0HR	C1	NM_152221.C1	Active
CSNK2A1	NM_177559	Mean_0HR_C1	6.48982875	0HR	C1	NM_177559.C1	Active
CSNK2B	NM_001320	Mean_0HR_C1	20.252575	0HR	C1	NM_001320.C1	Active
CTNNB1	NM_001098210	Mean_0HR_C1	31.3054	0HR	C1	NM_001098210.C1	Active
CUBN	NM_001081	Mean_0HR_C1	0.047786025	0HR	C1	NM_001081.C1	Silent
CXCR5	NM_001716	Mean_0HR_C1	0.059147225	0HR	C1	NM_001716.C1	Silent
CXCR7	NM_020311	Mean_0HR_C1	0.0288945	0HR	C1	NM_020311.C1	Silent
DAPK2	NM_014326	Mean_0HR_C1	5.25311	0HR	C1	NM_014326.C1	Active
DBN1	NM_004395	Mean_0HR_C1	0.9741995	0HR	C1	NM_004395.C1	NA
DCK	NM_000788	Mean_0HR_C1	6.10399	0HR	C1	NM_000788.C1	Active
DDAH2	NM_013974	Mean_0HR_C1	3.7410325	0HR	C1	NM_013974.C1	Active
DDR1	NM_001954	Mean_0HR_C1	1.06387575	0HR	C1	NM_001954.C1	Active
DDR2	NM_006182	Mean_0HR_C1	0.01379945	0HR	C1	NM_006182.C1	Silent
DDX21	NM_004728	Mean_0HR_C1	3.9597975	0HR	C1	NM_004728.C1	Active
DDX5	NM_004396	Mean_0HR_C1	54.9203	0HR	C1	NM_004396.C1	Active
DDX6	NM_004397	Mean_0HR_C1	19.882625	0HR	C1	NM_004397.C1	Active
DGKZ	NM_001105540	Mean_0HR_C1	8.36832	0HR	C1	NM_001105540.C1	Active
DHX36	NM_001114397	Mean_0HR_C1	8.9246475	0HR	C1	NM_001114397.C1	Active
DLAT	NM_001931	Mean_0HR_C1	3.71311	0HR	C1	NM_001931.C1	Active
DLG1	NM_001098424	Mean_0HR_C1	9.4250575	0HR	C1	NM_001098424.C1	Active
DLST	NM_001244883	Mean_0HR_C1	1.64014575	0HR	C1	NM_001244883.C1	Active
DNMT3A	NM_022552	Mean_0HR_C1	6.658805	0HR	C1	NM_022552.C1	Active
DYRK1A	NM_130437	Mean_0HR_C1	10.6313975	0HR	C1	NM_130437.C1	Active
DYRK2	NM_003583	Mean_0HR_C1	5.490525	0HR	C1	NM_003583.C1	Active
EBNA1BP2	NM_006824	Mean_0HR_C1	0.80182075	0HR	C1	NM_006824.C1	NA
EEF1A2	NM_001958	Mean_0HR_C1	2.2634675	0HR	C1	NM_001958.C1	Active
EEF2K	NM_013302	Mean_0HR_C1	2.33075625	0HR	C1	NM_013302.C1	Active
EGFR	NM_201282	Mean_0HR_C1	0.05282925	0HR	C1	NM_201282.C1	Silent
EPHA1	NM_005232	Mean_0HR_C1	0.0077806275	0HR	C1	NM_005232.C1	Silent
EPHA3	NM_005233	Mean_0HR_C1	0.01378624	0HR	C1	NM_005233.C1	Silent
EPHA4	NM_004438	Mean_0HR_C1	0.01700945	0HR	C1	NM_004438.C1	Silent
EPHA5	NM_004439	Mean_0HR_C1	0.018274975	0HR	C1	NM_004439.C1	Silent
EPHA8	NM_020526	Mean_0HR_C1	0.01425579	0HR	C1	NM_020526.C1	Silent
EPHB1	NM_004441	Mean_0HR_C1	0.015132225	0HR	C1	NM_004441.C1	Silent
EPHB6	NM_004445	Mean_0HR_C1	0.018566274	0HR	C1	NM_004445.C1	Silent
ERBB2	NM_001005862	Mean_0HR_C1	5.6614525	0HR	C1	NM_001005862.C1	Active
ERBB4	NM_001042599	Mean_0HR_C1	0.024661049	0HR	C1	NM_001042599.C1	Silent
ERN1	NM_001433	Mean_0HR_C1	1.243159375	0HR	C1	NM_001433.C1	Active
ETNK2	NM_018208	Mean_0HR_C1	0.007522823	0HR	C1	NM_018208.C1	Silent
EXOSC10	NM_001001998	Mean_0HR_C1	1.929495	0HR	C1	NM_001001998.C1	Active
EXOSC7	NM_015004	Mean_0HR_C1	3.5301075	0HR	C1	NM_015004.C1	Active
EZH2	NM_004456	Mean_0HR_C1	3.766495	0HR	C1	NM_004456.C1	Active
FASN	NM_004104	Mean_0HR_C1	1.11109925	0HR	C1	NM_004104.C1	Active
FBXW7	NM_018315	Mean_0HR_C1	1.9257225	0HR	C1	NM_018315.C1	Active
FES	NM_002005	Mean_0HR_C1	0.760409	0HR	C1	NM_002005.C1	NA
FGFR2	NM_000141	Mean_0HR_C1	0.02266481	0HR	C1	NM_000141.C1	Silent
FGFR3	NM_022965	Mean_0HR_C1	0.071750475	0HR	C1	NM_022965.C1	Silent
FGFR4	NM_002011	Mean_0HR_C1	0.208998625	0HR	C1	NM_002011.C1	Silent
FGR	NM_001042747	Mean_0HR_C1	4.8167425	0HR	C1	NM_001042747.C1	Active
FH	NM_000143	Mean_0HR_C1	2.8184425	0HR	C1	NM_000143.C1	Active
FLNB	NM_001164317	Mean_0HR_C1	10.69522	0HR	C1	NM_001164317.C1	Active
FLT3	NM_004119	Mean_0HR_C1	0.0171478525	0HR	C1	NM_004119.C1	Silent
FLT4	NM_002020	Mean_0HR_C1	0.0137565665	0HR	C1	NM_002020.C1	Silent
FN3KRP	NM_024619	Mean_0HR_C1	3.0192375	0HR	C1	NM_024619.C1	Active
FUK	NM_145059	Mean_0HR_C1	0.151261675	0HR	C1	NM_145059.C1	Silent
FYN	NM_002037	Mean_0HR_C1	2.60699	0HR	C1	NM_002037.C1	Active
GATA1	NM_002049	Mean_0HR_C1	0.00501087	0HR	C1	NM_002049.C1	Silent
GLS2	NM_013267	Mean_0HR_C1	0.02134395	0HR	C1	NM_013267.C1	Silent
GMPS	NM_003875	Mean_0HR_C1	1.2594765	0HR	C1	NM_003875.C1	Active
GNAQ	NM_002072	Mean_0HR_C1	0.020090623	0HR	C1	NM_002072.C1	Silent
GNAS	NM_080425	Mean_0HR_C1	27.838925	0HR	C1	NM_080425.C1	Active
GPHN	NM_020806	Mean_0HR_C1	0.43072175	0HR	C1	NM_020806.C1	Silent
GPI	NM_000175	Mean_0HR_C1	21.08018	0HR	C1	NM_000175.C1	Active
GPR128	NM_032787	Mean_0HR_C1	0.011286623	0HR	C1	NM_032787.C1	Silent
GPR162	NM_014449	Mean_0HR_C1	0.035189875	0HR	C1	NM_014449.C1	Silent
GPR172A	NM_024531	Mean_0HR_C1	1.9383825	0HR	C1	NM_024531.C1	Active
GPR183	NM_004951	Mean_0HR_C1	15.049875	0HR	C1	NM_004951.C1	Active
GPR19	NM_006143	Mean_0HR_C1	0.032670675	0HR	C1	NM_006143.C1	Silent
GPR35	NM_005301	Mean_0HR_C1	0.447182	0HR	C1	NM_005301.C1	Silent
GPR89A	NM_001097612	Mean_0HR_C1	5.822955	0HR	C1	NM_001097612.C1	Active
GPRC5D	NM_018654	Mean_0HR_C1	0.022607798	0HR	C1	NM_018654.C1	Silent
GRM5	NM_000842	Mean_0HR_C1	0.012553698	0HR	C1	NM_000842.C1	Silent
GSG2	NM_031965	Mean_0HR_C1	1.205528875	0HR	C1	NM_031965.C1	Active
GSK3A	NM_019884	Mean_0HR_C1	4.95214875	0HR	C1	NM_019884.C1	Active
GUCY1A2	NM_000855	Mean_0HR_C1	0.023872175	0HR	C1	NM_000855.C1	Silent
GUSB	NM_000181	Mean_0HR_C1	1.60369016666667	0HR	C1	NM_000181.C1	Active
H6PD	NM_004285	Mean_0HR_C1	1.910455	0HR	C1	NM_004285.C1	Active
HACE1	NM_020771	Mean_0HR_C1	0.25867225	0HR	C1	NM_020771.C1	Silent
HCK	NM_002110	Mean_0HR_C1	14.3508875	0HR	C1	NM_002110.C1	Active
HECTD3	NM_024602	Mean_0HR_C1	3.59499	0HR	C1	NM_024602.C1	Active
HERC4	NM_015601	Mean_0HR_C1	4.87651	0HR	C1	NM_015601.C1	Active
HIPK1	NM_152696	Mean_0HR_C1	7.7178825	0HR	C1	NM_152696.C1	Active
HIPK2	NM_022740	Mean_0HR_C1	0.1234163625	0HR	C1	NM_022740.C1	Silent
HIPK4	NM_144685	Mean_0HR_C1	0.0283411375	0HR	C1	NM_144685.C1	Silent
HK1	NM_000188	Mean_0HR_C1	4.9920825	0HR	C1	NM_000188.C1	Active
HKDC1	NM_025130	Mean_0HR_C1	0.013800748	0HR	C1	NM_025130.C1	Silent
HNF1A	NM_000545	Mean_0HR_C1	0.0163162	0HR	C1	NM_000545.C1	Silent
HNRNPA2B1	NM_002137	Mean_0HR_C1	74.874	0HR	C1	NM_002137.C1	Active
HOXB7	NM_004502	Mean_0HR_C1	0.010036948	0HR	C1	NM_004502.C1	Silent
HPRT1	NM_000194	Mean_0HR_C1	4.82499083333333	0HR	C1	NM_000194.C1	Active
HRAS	NM_005343	Mean_0HR_C1	0.397603375	0HR	C1	NM_005343.C1	Silent
HRH1	NM_000861	Mean_0HR_C1	0.020089375	0HR	C1	NM_000861.C1	Silent
HSPE1	NM_002157	Mean_0HR_C1	0.139888125	0HR	C1	NM_002157.C1	Silent
IARS	NM_002161	Mean_0HR_C1	10.51779	0HR	C1	NM_002161.C1	Active
IDH1	NM_005896	Mean_0HR_C1	3.237835	0HR	C1	NM_005896.C1	Active
IDH2	NM_002168	Mean_0HR_C1	7.403525	0HR	C1	NM_002168.C1	Active
IGF1R	NM_000875	Mean_0HR_C1	3.529587875	0HR	C1	NM_000875.C1	Active
ILK	NM_004517	Mean_0HR_C1	4.93409725	0HR	C1	NM_004517.C1	Active
INPP4A	NM_001134224	Mean_0HR_C1	17.0499975	0HR	C1	NM_001134224.C1	Active
INPP4B	NM_003866	Mean_0HR_C1	0.1740075	0HR	C1	NM_003866.C1	Silent
INSR	NM_000208	Mean_0HR_C1	15.6543375	0HR	C1	NM_000208.C1	Active
IRAK2	NM_001570	Mean_0HR_C1	0.2956625	0HR	C1	NM_001570.C1	Silent
IRAK4	NM_001114182	Mean_0HR_C1	6.5545525	0HR	C1	NM_001114182.C1	Active
ITK	NM_005546	Mean_0HR_C1	0.025419199	0HR	C1	NM_005546.C1	Silent
ITPK1	NM_001142593	Mean_0HR_C1	10.2389325	0HR	C1	NM_001142593.C1	Active
ITPKB	NM_002221	Mean_0HR_C1	5.0813525	0HR	C1	NM_002221.C1	Active
JAK1	NM_002227	Mean_0HR_C1	14.6350966666667	0HR	C1	NM_002227.C1	Active
JAK2	NM_004972	Mean_0HR_C1	12.7855191666667	0HR	C1	NM_004972.C1	Active
JAK3	NM_000215	Mean_0HR_C1	5.5233625	0HR	C1	NM_000215.C1	Active
JNK3	NM_138981	Mean_0HR_C1	0.5383405	0HR	C1	NM_138981.C1	NA
JUN	NM_002228	Mean_0HR_C1	3.27063	0HR	C1	NM_002228.C1	Active
KDSR	NM_002035	Mean_0HR_C1	0.10455455	0HR	C1	NM_002035.C1	Silent
KHK	NM_000221	Mean_0HR_C1	0.139899075	0HR	C1	NM_000221.C1	Silent
KIAA1524	NM_020890	Mean_0HR_C1	1.8876025	0HR	C1	NM_020890.C1	Active
KIT	NM_000222	Mean_0HR_C1	0.0244883076666667	0HR	C1	NM_000222.C1	Silent
KRAS	NM_004985	Mean_0HR_C1	3.3610625	0HR	C1	NM_004985.C1	Active
KSR1	NM_014238	Mean_0HR_C1	0.877396125	0HR	C1	NM_014238.C1	NA
KSR2	NM_173598	Mean_0HR_C1	0.0135128665	0HR	C1	NM_173598.C1	Silent
LATS2	NM_014572	Mean_0HR_C1	2.173495	0HR	C1	NM_014572.C1	Active
LDHA	NM_001165414	Mean_0HR_C1	69.17375	0HR	C1	NM_001165414.C1	Active
LDHAL6B	NM_033195	Mean_0HR_C1	0.042760775	0HR	C1	NM_033195.C1	Silent
LDHB	NM_001174097	Mean_0HR_C1	19.01975	0HR	C1	NM_001174097.C1	Active
LDHC	NM_002301	Mean_0HR_C1	0.022604575	0HR	C1	NM_002301.C1	Silent
LGR4	NM_018490	Mean_0HR_C1	0.100765275	0HR	C1	NM_018490.C1	Silent
LGR5	NM_003667	Mean_0HR_C1	0.03645025	0HR	C1	NM_003667.C1	Silent
LIMK1	NM_002314	Mean_0HR_C1	12.422445	0HR	C1	NM_002314.C1	Active
LIMK2	NM_001031801	Mean_0HR_C1	1.628121125	0HR	C1	NM_001031801.C1	Active
LLGL1	NM_004140	Mean_0HR_C1	0.33076725	0HR	C1	NM_004140.C1	Silent
LLGL2	NM_001015002	Mean_0HR_C1	2.9493275	0HR	C1	NM_001015002.C1	Active
LPAR1	NM_001401	Mean_0HR_C1	0.031418575	0HR	C1	NM_001401.C1	Silent
LRP1B	NM_018557	Mean_0HR_C1	0.012544123	0HR	C1	NM_018557.C1	Silent
LRP8	NM_033300	Mean_0HR_C1	0.338353	0HR	C1	NM_033300.C1	Silent
LYN	NM_002350	Mean_0HR_C1	20.59467625	0HR	C1	NM_002350.C1	Active
MAGI1	NM_004742	Mean_0HR_C1	0.196757675	0HR	C1	NM_004742.C1	Silent
MAGI2	NM_012301	Mean_0HR_C1	0.02512105	0HR	C1	NM_012301.C1	Silent
MAP2K4	NM_003010	Mean_0HR_C1	1.8593975	0HR	C1	NM_003010.C1	Active
MAP2K6	NM_002758	Mean_0HR_C1	4.9470775	0HR	C1	NM_002758.C1	Active
MAP2K7	NM_145185	Mean_0HR_C1	2.99747125	0HR	C1	NM_145185.C1	Active
MAP3K12	NM_006301	Mean_0HR_C1	1.604155625	0HR	C1	NM_006301.C1	Active
MAP3K14	NM_003954	Mean_0HR_C1	5.2404175	0HR	C1	NM_003954.C1	Active
MAP3K5	NM_005923	Mean_0HR_C1	0.64900575	0HR	C1	NM_005923.C1	NA
MAP3K7	NM_145333	Mean_0HR_C1	4.22177125	0HR	C1	NM_145333.C1	Active
MAP3K8	NM_005204	Mean_0HR_C1	1.68406475	0HR	C1	NM_005204.C1	Active
MAPK14	NM_001315	Mean_0HR_C1	5.54997166666667	0HR	C1	NM_001315.C1	Active
MAPK6	NM_002748	Mean_0HR_C1	2.65959875	0HR	C1	NM_002748.C1	Active
MAPK8	NM_002750	Mean_0HR_C1	0.901933	0HR	C1	NM_002750.C1	NA
MAPK9	XM_005265940	Mean_0HR_C1	6.737825	0HR	C1	XM_005265940.C1	Active
MAPKAPK5	NM_003668	Mean_0HR_C1	2.4748425	0HR	C1	NM_003668.C1	Active
MARK2	NM_017490	Mean_0HR_C1	8.331145	0HR	C1	NM_017490.C1	Active
MARK3	NM_002376	Mean_0HR_C1	2.8579825	0HR	C1	NM_002376.C1	Active
MAST1	NM_014975	Mean_0HR_C1	0.11098455	0HR	C1	NM_014975.C1	Silent
MAST2	NM_015112	Mean_0HR_C1	0.972031875	0HR	C1	NM_015112.C1	NA
MASTL	NM_001172303	Mean_0HR_C1	5.144855	0HR	C1	NM_001172303.C1	Active
MAT2A	NM_005911	Mean_0HR_C1	30.120225	0HR	C1	NM_005911.C1	Active
MAX	NM_002382	Mean_0HR_C1	26.5844	0HR	C1	NM_002382.C1	Active
MC1R	NM_002386	Mean_0HR_C1	0.10833625	0HR	C1	NM_002386.C1	Silent
MDH2	NM_005918	Mean_0HR_C1	8.6344425	0HR	C1	NM_005918.C1	Active
ME1	NM_002395	Mean_0HR_C1	0.192983675	0HR	C1	NM_002395.C1	Silent
ME3	NM_001014811	Mean_0HR_C1	0.011295073	0HR	C1	NM_001014811.C1	Silent
MELK	NM_014791	Mean_0HR_C1	1.837282125	0HR	C1	NM_014791.C1	Active
MEN1	NM_130802	Mean_0HR_C1	3.082795	0HR	C1	NM_130802.C1	Active
MET	NM_001127500	Mean_0HR_C1	0.0125504	0HR	C1	NM_001127500.C1	Silent
MGC42105	NM_153361	Mean_0HR_C1	0.0179068365	0HR	C1	NM_153361.C1	Silent
MITF	NM_000248	Mean_0HR_C1	0.011290295	0HR	C1	NM_000248.C1	Silent
MKNK1	NM_001135553	Mean_0HR_C1	5.0519825	0HR	C1	NM_001135553.C1	Active
MLL3	NM_170606	Mean_0HR_C1	11.107575	0HR	C1	NM_170606.C1	Active
MPL	NM_005373	Mean_0HR_C1	0.018832498	0HR	C1	NM_005373.C1	Silent
MPP5	NM_022474	Mean_0HR_C1	2.4424825	0HR	C1	NM_022474.C1	Active
MRGPRX3	NM_054031	Mean_0HR_C1	0.011293775	0HR	C1	NM_054031.C1	Silent
MRPL3	NM_007208	Mean_0HR_C1	6.8638025	0HR	C1	NM_007208.C1	Active
MSH2	NM_000251	Mean_0HR_C1	2.530115	0HR	C1	NM_000251.C1	Active
MSH6	NM_000179	Mean_0HR_C1	3.90628	0HR	C1	NM_000179.C1	Active
MST1R	NM_002447	Mean_0HR_C1	0.128410825	0HR	C1	NM_002447.C1	Silent
MTOR	NM_004958	Mean_0HR_C1	3.32281125	0HR	C1	NM_004958.C1	Active
MUSK	NM_005592	Mean_0HR_C1	0.0166209025	0HR	C1	NM_005592.C1	Silent
MYC	NM_002467	Mean_0HR_C1	17.5441	0HR	C1	NM_002467.C1	Active
MYCL1	NM_001033081	Mean_0HR_C1	0.09949965	0HR	C1	NM_001033081.C1	Silent
MYCN	NM_005378	Mean_0HR_C1	0.0125504	0HR	C1	NM_005378.C1	Silent
MYH1	NM_005963	Mean_0HR_C1	0.04654165	0HR	C1	NM_005963.C1	Silent
MYH9	NM_002473	Mean_0HR_C1	38.560425	0HR	C1	NM_002473.C1	Active
MYLK4	NM_001012418	Mean_0HR_C1	0.0161913615	0HR	C1	NM_001012418.C1	Silent
MYST3	NM_001099412	Mean_0HR_C1	9.1424125	0HR	C1	NM_001099412.C1	Active
NADK	NM_023018	Mean_0HR_C1	4.3538725	0HR	C1	NM_023018.C1	Active
NCK2	NM_001004720	Mean_0HR_C1	1.2202215	0HR	C1	NM_001004720.C1	Active
NCL	NM_005381	Mean_0HR_C1	7.40581	0HR	C1	NM_005381.C1	Active
NEK3	NM_002498	Mean_0HR_C1	0.402674	0HR	C1	NM_002498.C1	Silent
NEK6	NM_014397	Mean_0HR_C1	19.61589125	0HR	C1	NM_014397.C1	Active
NEK7	NM_133494	Mean_0HR_C1	3.2354675	0HR	C1	NM_133494.C1	Active
NEK8	NM_178170	Mean_0HR_C1	1.111822375	0HR	C1	NM_178170.C1	Active
NF1	NM_000267	Mean_0HR_C1	5.5772925	0HR	C1	NM_000267.C1	Active
NF2	NM_181828	Mean_0HR_C1	4.5089575	0HR	C1	NM_181828.C1	Active
NLK	NM_016231	Mean_0HR_C1	2.42621125	0HR	C1	NM_016231.C1	Active
NME1	NM_000269	Mean_0HR_C1	1.75063	0HR	C1	NM_000269.C1	Active
NOLC1	NM_004741	Mean_0HR_C1	5.001035	0HR	C1	NM_004741.C1	Active
NPM1	NM_002520	Mean_0HR_C1	0.196767925	0HR	C1	NM_002520.C1	Silent
NPR2	NM_003995	Mean_0HR_C1	1.9414885	0HR	C1	NM_003995.C1	Active
NRAS	NM_002524	Mean_0HR_C1	4.72279	0HR	C1	NM_002524.C1	Active
NRBP	NM_013392	Mean_0HR_C1	4.5822575	0HR	C1	NM_013392.C1	Active
NTRK1	NM_001012331	Mean_0HR_C1	0.0172113	0HR	C1	NM_001012331.C1	Silent
NTRK2	NM_001007097	Mean_0HR_C1	0.0876634375	0HR	C1	NM_001007097.C1	Silent
NTRK3	NM_001007156	Mean_0HR_C1	0.016316373	0HR	C1	NM_001007156.C1	Silent
NUAK2	NM_030952	Mean_0HR_C1	0.024422875	0HR	C1	NM_030952.C1	Silent
OXSR1	NM_005109	Mean_0HR_C1	2.76541125	0HR	C1	NM_005109.C1	Active
P2RY2	NM_002564	Mean_0HR_C1	0.0138079	0HR	C1	NM_002564.C1	Silent
P2RY8	NM_178129	Mean_0HR_C1	16.6937875	0HR	C1	NM_178129.C1	Active
p50	NM_003998	Mean_0HR_C1	3.39503625	0HR	C1	NM_003998.C1	Active
p65	NM_021975	Mean_0HR_C1	2.2184625	0HR	C1	NM_021975.C1	Active
PAFAH1B2	NM_002572	Mean_0HR_C1	9.93069	0HR	C1	NM_002572.C1	Active
PAICS	NM_006452	Mean_0HR_C1	2.1110925	0HR	C1	NM_006452.C1	Active
PAK2	NM_002577	Mean_0HR_C1	8.71713	0HR	C1	NM_002577.C1	Active
PAK4	NM_005884	Mean_0HR_C1	0.52997325	0HR	C1	NM_005884.C1	NA
PALB2	NM_024675	Mean_0HR_C1	0.57756975	0HR	C1	NM_024675.C1	NA
PANK3	NM_024594	Mean_0HR_C1	5.51623	0HR	C1	NM_024594.C1	Active
PANK4	NM_018216	Mean_0HR_C1	3.118395	0HR	C1	NM_018216.C1	Active
PDE4DIP	NM_001002812	Mean_0HR_C1	0.8765615	0HR	C1	NM_001002812.C1	NA
PDGFRA	NM_006206	Mean_0HR_C1	0.01922909	0HR	C1	NM_006206.C1	Silent
PDGFRB	NM_002609	Mean_0HR_C1	2.96847833333333	0HR	C1	NM_002609.C1	Active
PDK1	NM_002610	Mean_0HR_C1	5.74357125	0HR	C1	NM_002610.C1	Active
PDP1	NM_001161778	Mean_0HR_C1	2.8884225	0HR	C1	NM_001161778.C1	Active
PDPK1	NM_002613	Mean_0HR_C1	4.66905125	0HR	C1	NM_002613.C1	Active
PDXK	NM_003681	Mean_0HR_C1	1.4370755	0HR	C1	NM_003681.C1	Active
PEBP1	NM_002567	Mean_0HR_C1	4.212815	0HR	C1	NM_002567.C1	Active
PFKFB2	NM_001018053	Mean_0HR_C1	0.9590125	0HR	C1	NM_001018053.C1	NA
PFKFB3	NM_001145443	Mean_0HR_C1	9.6741725	0HR	C1	NM_001145443.C1	Active
PFKP	NM_002627	Mean_0HR_C1	8.38411	0HR	C1	NM_002627.C1	Active
PGK1	NM_000291	Mean_0HR_C1	53.2317625	0HR	C1	NM_000291.C1	Active
PGLS	NM_012088	Mean_0HR_C1	2.3574675	0HR	C1	NM_012088.C1	Active
PI4K2B	NM_018323	Mean_0HR_C1	4.34113	0HR	C1	NM_018323.C1	Active
PIK3C2B	NM_002646	Mean_0HR_C1	8.211725	0HR	C1	NM_002646.C1	Active
PIK3CA	NM_006218	Mean_0HR_C1	4.98446	0HR	C1	NM_006218.C1	Active
PIK3CD	NM_005026	Mean_0HR_C1	20.852125	0HR	C1	NM_005026.C1	Active
PIK3R1	NM_181504	Mean_0HR_C1	2.622955	0HR	C1	NM_181504.C1	Active
PIK3R2	NM_005027	Mean_0HR_C1	2.138995	0HR	C1	NM_005027.C1	Active
PIK3R4	NM_014602	Mean_0HR_C1	2.15994	0HR	C1	NM_014602.C1	Active
PIK3R5	NM_001142633	Mean_0HR_C1	4.92751	0HR	C1	NM_001142633.C1	Active
PIKFYVE	NM_015040	Mean_0HR_C1	13.3424525	0HR	C1	NM_015040.C1	Active
PIP4K2A	NM_005028	Mean_0HR_C1	10.57513	0HR	C1	NM_005028.C1	Active
PIP5K1A	NM_001135636	Mean_0HR_C1	5.0990125	0HR	C1	NM_001135636.C1	Active
PKHD1	NM_138694	Mean_0HR_C1	0.008780323	0HR	C1	NM_138694.C1	Silent
PKN1	NM_213560	Mean_0HR_C1	12.46099625	0HR	C1	NM_213560.C1	Active
PLK2	NM_006622	Mean_0HR_C1	1.050259375	0HR	C1	NM_006622.C1	Active
PLXNB2	NM_012401	Mean_0HR_C1	10.404825	0HR	C1	NM_012401.C1	Active
POLD2	NM_006230	Mean_0HR_C1	0.68523775	0HR	C1	NM_006230.C1	NA
POLR2H	NM_001278698	Mean_0HR_C1	2.519965	0HR	C1	NM_001278698.C1	Active
PPAT	NM_002703	Mean_0HR_C1	1.4738825	0HR	C1	NM_002703.C1	Active
PRDX4	NM_006406	Mean_0HR_C1	1.92316	0HR	C1	NM_006406.C1	Active
PRKAR1A	NM_212472	Mean_0HR_C1	20.62895	0HR	C1	NM_212472.C1	Active
PRKAR2A	NM_004157	Mean_0HR_C1	1.14033525	0HR	C1	NM_004157.C1	Active
PRKCA	NM_002737	Mean_0HR_C1	0.843116625	0HR	C1	NM_002737.C1	NA
PRKCB	NM_212535	Mean_0HR_C1	32.8378875	0HR	C1	NM_212535.C1	Active
PRKCE	NM_005400	Mean_0HR_C1	9.8596475	0HR	C1	NM_005400.C1	Active
PRKCG	NM_002739	Mean_0HR_C1	3.41411625	0HR	C1	NM_002739.C1	Active
PRKCH	NM_006255	Mean_0HR_C1	0.0155922775	0HR	C1	NM_006255.C1	Silent
PRKCI	NM_002740	Mean_0HR_C1	1.450625	0HR	C1	NM_002740.C1	Active
PRKCQ	NM_006257	Mean_0HR_C1	0.0176466625	0HR	C1	NM_006257.C1	Silent
PRKCZ	NM_002744	Mean_0HR_C1	1.153527875	0HR	C1	NM_002744.C1	Active
PRKD1	NM_002742	Mean_0HR_C1	0.4247355	0HR	C1	NM_002742.C1	Silent
PRKD2	NM_001079882	Mean_0HR_C1	9.4519775	0HR	C1	NM_001079882.C1	Active
PRKD3	NM_005813	Mean_0HR_C1	1.053933	0HR	C1	NM_005813.C1	Active
PRKG1	NM_001098512	Mean_0HR_C1	0.021349248	0HR	C1	NM_001098512.C1	Silent
PTCH1	NM_000264	Mean_0HR_C1	0.3219385	0HR	C1	NM_000264.C1	Silent
PTEN	NM_000314	Mean_0HR_C1	9.8708975	0HR	C1	NM_000314.C1	Active
PTPN11	NM_002834	Mean_0HR_C1	5.6308925	0HR	C1	NM_002834.C1	Active
PXK	NM_017771	Mean_0HR_C1	4.3665175	0HR	C1	NM_017771.C1	Active
PYCR1	NM_006907	Mean_0HR_C1	0.34850175	0HR	C1	NM_006907.C1	Silent
RAD51L1	NM_002877	Mean_0HR_C1	7.43526	0HR	C1	NM_002877.C1	Active
RAF1	NM_002880	Mean_0HR_C1	2.90796583333333	0HR	C1	NM_002880.C1	Active
RANBP1	NM_002882	Mean_0HR_C1	10.02253	0HR	C1	NM_002882.C1	Active
RB1	NM_000321	Mean_0HR_C1	36.1796	0HR	C1	NM_000321.C1	Active
RET	NM_020630	Mean_0HR_C1	0.0104880915	0HR	C1	NM_020630.C1	Silent
RHOH	NM_001278359	Mean_0HR_C1	20.89505	0HR	C1	NM_001278359.C1	Active
RIOK1	NM_153005	Mean_0HR_C1	0.74541625	0HR	C1	NM_153005.C1	NA
RIOK3	NM_003831	Mean_0HR_C1	1.39627575	0HR	C1	NM_003831.C1	Active
RIPK1	NM_003804	Mean_0HR_C1	0.984686875	0HR	C1	NM_003804.C1	NA
RIPK2	NM_003821	Mean_0HR_C1	2.61688625	0HR	C1	NM_003821.C1	Active
RNF2	NM_007212	Mean_0HR_C1	4.02842	0HR	C1	NM_007212.C1	Active
ROBO1	NM_002941	Mean_0HR_C1	1.67567275	0HR	C1	NM_002941.C1	Active
ROBO2	NM_001128929	Mean_0HR_C1	0.031412975	0HR	C1	NM_001128929.C1	Silent
ROR1	NM_005012	Mean_0HR_C1	2.76249375	0HR	C1	NM_005012.C1	Active
ROR2	NM_004560	Mean_0HR_C1	0.017939274	0HR	C1	NM_004560.C1	Silent
ROS1	NM_002944	Mean_0HR_C1	0.023425005	0HR	C1	NM_002944.C1	Silent
RPIA	NM_144563	Mean_0HR_C1	3.22629	0HR	C1	NM_144563.C1	Active
RPL23	NM_000978	Mean_0HR_C1	294.3905	0HR	C1	NM_000978.C1	Active
RPN1	NM_002950	Mean_0HR_C1	12.6570325	0HR	C1	NM_002950.C1	Active
RPS6KA4	NM_003942	Mean_0HR_C1	5.94997625	0HR	C1	NM_003942.C1	Active
RPS6KA6	NM_014496	Mean_0HR_C1	0.014429815	0HR	C1	NM_014496.C1	Silent
RPS6KB1	NM_001272042	Mean_0HR_C1	4.7480675	0HR	C1	NM_001272042.C1	Active
RPS6KB2	NM_003952	Mean_0HR_C1	2.4649825	0HR	C1	NM_003952.C1	Active
RPS6KC1	NM_012424	Mean_0HR_C1	1.39702425	0HR	C1	NM_012424.C1	Active
RRP1B	NM_015056	Mean_0HR_C1	1.46629475	0HR	C1	NM_015056.C1	Active
RRS1	NM_015169	Mean_0HR_C1	1.249358	0HR	C1	NM_015169.C1	Active
RSPO3	NM_032784	Mean_0HR_C1	0.02260145	0HR	C1	NM_032784.C1	Silent
RUNX1	NM_001754	Mean_0HR_C1	3.68661625	0HR	C1	NM_001754.C1	Active
SBK1	NM_001024401	Mean_0HR_C1	0.0407638125	0HR	C1	NM_001024401.C1	Silent
SCYL1	NM_020680	Mean_0HR_C1	2.84631	0HR	C1	NM_020680.C1	Active
SCYL3	NM_020423	Mean_0HR_C1	1.36992025	0HR	C1	NM_020423.C1	Active
SDHA	NM_004168	Mean_0HR_C1	4.75048416666667	0HR	C1	NM_004168.C1	Active
SDHB	NM_003000	Mean_0HR_C1	6.0482725	0HR	C1	NM_003000.C1	Active
SDHC	NM_001035511	Mean_0HR_C1	7.6414375	0HR	C1	NM_001035511.C1	Active
SDHD	NM_003002	Mean_0HR_C1	6.1703275	0HR	C1	NM_003002.C1	Active
SGK1	NM_005627	Mean_0HR_C1	0.04142935	0HR	C1	NM_005627.C1	Silent
SGK196	NM_001277971	Mean_0HR_C1	1.503015	0HR	C1	NM_001277971.C1	Active
SGK3	NM_013257	Mean_0HR_C1	0.1290994625	0HR	C1	NM_013257.C1	Silent
SgK494	NM_001174103	Mean_0HR_C1	3.0117025	0HR	C1	NM_001174103.C1	Active
SH3BP5	NM_001018009	Mean_0HR_C1	18.953125	0HR	C1	NM_001018009.C1	Active
SIK3	NM_025164	Mean_0HR_C1	5.74043125	0HR	C1	NM_025164.C1	Active
SIX4	NM_017420	Mean_0HR_C1	0.20052725	0HR	C1	NM_017420.C1	Silent
SLAMF6	NM_001184714	Mean_0HR_C1	3.42701875	0HR	C1	NM_001184714.C1	Active
SLC16A1	NM_003051	Mean_0HR_C1	0.8119615	0HR	C1	NM_003051.C1	NA
SLC39A14	NM_001128431	Mean_0HR_C1	0.54717525	0HR	C1	NM_001128431.C1	NA
SLC39A6	NM_012319	Mean_0HR_C1	2.725755	0HR	C1	NM_012319.C1	Active
SMAD2	NM_005901	Mean_0HR_C1	8.964225	0HR	C1	NM_005901.C1	Active
SMAD4	NM_005359	Mean_0HR_C1	8.253585	0HR	C1	NM_005359.C1	Active
SMARCB1	NM_003073	Mean_0HR_C1	13.8254275	0HR	C1	NM_003073.C1	Active
SMO	NM_005631	Mean_0HR_C1	0.015064525	0HR	C1	NM_005631.C1	Silent
SNX16	NM_022133	Mean_0HR_C1	0.7498265	0HR	C1	NM_022133.C1	NA
SPTAN1	NM_003127	Mean_0HR_C1	15.2886975	0HR	C1	NM_003127.C1	Active
SRPK1	NM_003137	Mean_0HR_C1	2.52853625	0HR	C1	NM_003137.C1	Active
SRPK2	NM_182692	Mean_0HR_C1	10.35745375	0HR	C1	NM_182692.C1	Active
SSTR1	NM_001049	Mean_0HR_C1	0.007518045	0HR	C1	NM_001049.C1	Silent
STK11	NM_000455	Mean_0HR_C1	4.5661425	0HR	C1	NM_000455.C1	Active
STK32A	NM_001112724	Mean_0HR_C1	0.007518045	0HR	C1	NM_001112724.C1	Silent
STK32B	NM_018401	Mean_0HR_C1	0.0200649875	0HR	C1	NM_018401.C1	Silent
STK32C	NM_173575	Mean_0HR_C1	0.07489335	0HR	C1	NM_173575.C1	Silent
STK33	NM_030906	Mean_0HR_C1	0.634719875	0HR	C1	NM_030906.C1	NA
STK38	NM_001305102	Mean_0HR_C1	9.7718925	0HR	C1	NM_001305102.C1	Active
STK38L	NM_015000	Mean_0HR_C1	1.128606875	0HR	C1	NM_015000.C1	Active
STRADA	NM_153335	Mean_0HR_C1	4.62734	0HR	C1	NM_153335.C1	Active
SUCLG2	NM_001177599	Mean_0HR_C1	8.4028125	0HR	C1	NM_001177599.C1	Active
SUFU	NM_001178133	Mean_0HR_C1	3.31663	0HR	C1	NM_001178133.C1	Active
SUZ12	NM_015355	Mean_0HR_C1	8.2525175	0HR	C1	NM_015355.C1	Active
TBK1	NM_013254	Mean_0HR_C1	2.7964375	0HR	C1	NM_013254.C1	Active
TBL3	NM_006453	Mean_0HR_C1	1.55636575	0HR	C1	NM_006453.C1	Active
TBX22	NM_001109878	Mean_0HR_C1	0.010029998	0HR	C1	NM_001109878.C1	Silent
TEC	NM_003215	Mean_0HR_C1	0.499732875	0HR	C1	NM_003215.C1	Silent
TESK1	NM_006285	Mean_0HR_C1	3.424795	0HR	C1	NM_006285.C1	Active
TESK2	NM_007170	Mean_0HR_C1	0.69676075	0HR	C1	NM_007170.C1	NA
TFDP1	NM_007111	Mean_0HR_C1	5.74143	0HR	C1	NM_007111.C1	Active
TGFBR1	NM_004612	Mean_0HR_C1	9.3327975	0HR	C1	NM_004612.C1	Active
TGFBR2	NM_001024847	Mean_0HR_C1	10.05598	0HR	C1	NM_001024847.C1	Active
TGFBR3	NM_003243	Mean_0HR_C1	0.156308825	0HR	C1	NM_003243.C1	Silent
TIAM1	NM_003253	Mean_0HR_C1	0.010031295	0HR	C1	NM_003253.C1	Silent
TKT	NM_001064	Mean_0HR_C1	9.57798	0HR	C1	NM_001064.C1	Active
TKTL2	NM_032136	Mean_0HR_C1	0.0175717	0HR	C1	NM_032136.C1	Silent
TMEM97	NM_014573	Mean_0HR_C1	0.44083275	0HR	C1	NM_014573.C1	Silent
TNIK	NM_001161560	Mean_0HR_C1	0.0193757775	0HR	C1	NM_001161560.C1	Silent
TNK2	NM_005781	Mean_0HR_C1	9.30185625	0HR	C1	NM_005781.C1	Active
TP53	NM_000546	Mean_0HR_C1	14.20659125	0HR	C1	NM_000546.C1	Active
TPR	NM_003292	Mean_0HR_C1	3.0305675	0HR	C1	NM_003292.C1	Active
TRAP1	NM_016292	Mean_0HR_C1	2.1479175	0HR	C1	NM_016292.C1	Active
TRIB1	NM_025195	Mean_0HR_C1	1.770755375	0HR	C1	NM_025195.C1	Active
TRIB3	NM_021158	Mean_0HR_C1	0.813167625	0HR	C1	NM_021158.C1	NA
TRIM10	NM_006778	Mean_0HR_C1	0.037713225	0HR	C1	NM_006778.C1	Silent
TRIM24	NM_015905	Mean_0HR_C1	1.08213475	0HR	C1	NM_015905.C1	Active
TRIM26	NM_001242783	Mean_0HR_C1	7.2163825	0HR	C1	NM_001242783.C1	Active
TRIM27	NM_006510	Mean_0HR_C1	2.50221	0HR	C1	NM_006510.C1	Active
TRIM33	NM_015906	Mean_0HR_C1	6.8039025	0HR	C1	NM_015906.C1	Active
TRIM37	NM_001005207	Mean_0HR_C1	3.48949	0HR	C1	NM_001005207.C1	Active
TRIM39	NM_021253	Mean_0HR_C1	1.3393925	0HR	C1	NM_021253.C1	Active
TRIM41	NM_201627	Mean_0HR_C1	2.0704475	0HR	C1	NM_201627.C1	Active
TRIM43	NM_138800	Mean_0HR_C1	0.05409965	0HR	C1	NM_138800.C1	Silent
TRIM5	NM_033092	Mean_0HR_C1	1.85336	0HR	C1	NM_033092.C1	Active
TRIM59	NM_173084	Mean_0HR_C1	2.58855	0HR	C1	NM_173084.C1	Active
TRIM65	NM_173547	Mean_0HR_C1	3.4932125	0HR	C1	NM_173547.C1	Active
TRIM8	NM_030912	Mean_0HR_C1	17.03968	0HR	C1	NM_030912.C1	Active
TRPM7	NM_017672	Mean_0HR_C1	5.88276	0HR	C1	NM_017672.C1	Active
TSC1	NM_000368	Mean_0HR_C1	4.9237425	0HR	C1	NM_000368.C1	Active
TSHR	NM_001018036	Mean_0HR_C1	0.040235575	0HR	C1	NM_001018036.C1	Silent
TTK	NM_003318	Mean_0HR_C1	0.61201125	0HR	C1	NM_003318.C1	NA
TTL	NM_153712	Mean_0HR_C1	1.33307675	0HR	C1	NM_153712.C1	Active
TUBB	NM_178014	Mean_0HR_C1	10.3908375	0HR	C1	NM_178014.C1	Active
TYK2	NM_003331	Mean_0HR_C1	6.75245583333333	0HR	C1	NM_003331.C1	Active
UCHL3	NM_006002	Mean_0HR_C1	6.933635	0HR	C1	NM_006002.C1	Active
UCK2	NM_012474	Mean_0HR_C1	1.6058525	0HR	C1	NM_012474.C1	Active
VEGFA	NM_001025366	Mean_0HR_C1	6.63633	0HR	C1	NM_001025366.C1	Active
VHL	NM_198156	Mean_0HR_C1	4.4872825	0HR	C1	NM_198156.C1	Active
WNK1	NM_018979	Mean_0HR_C1	10.38706375	0HR	C1	NM_018979.C1	Active
XYLB	NM_005108	Mean_0HR_C1	0.18663275	0HR	C1	NM_005108.C1	Silent
YAP1	NM_001130145	Mean_0HR_C1	0.001251848	0HR	C1	NM_001130145.C1	Silent
YES1	NM_005433	Mean_0HR_C1	2.745775	0HR	C1	NM_005433.C1	Active
ABCB1	NM_000927	Mean_0HR_C1	0.033812525	0HR	C1	NM_000927.C1	Silent
ABCF1	NM_001090	Mean_0HR_C1	5.14947	0HR	C1	NM_001090.C1	Active
ADA	NM_000022	Mean_0HR_C1	0.6559565	0HR	C1	NM_000022.C1	NA
AHR	NM_001621	Mean_0HR_C1	0.0548927	0HR	C1	NM_001621.C1	Silent
AICDA	NM_020661	Mean_0HR_C1	3.119275	0HR	C1	NM_020661.C1	Active
AIRE	NM_000383	Mean_0HR_C1	0.11369845	0HR	C1	NM_000383.C1	Silent
ALAS1	NM_000688	Mean_0HR_C1	3.4523175	0HR	C1	NM_000688.C1	Active
APP	NM_000484	Mean_0HR_C1	8.88543	0HR	C1	NM_000484.C1	Active
ARG1	NM_000045	Mean_0HR_C1	0.0390766	0HR	C1	NM_000045.C1	Silent
ARG2	NM_001172	Mean_0HR_C1	0.07083325	0HR	C1	NM_001172.C1	Silent
ARHGDIB	NM_001175	Mean_0HR_C1	111.0845	0HR	C1	NM_001175.C1	Active
ATG10	NM_001131028	Mean_0HR_C1	0.648964	0HR	C1	NM_001131028.C1	NA
ATG12	NM_004707	Mean_0HR_C1	0.55081725	0HR	C1	NM_004707.C1	NA
ATG16L1	NM_198890	Mean_0HR_C1	1.8066775	0HR	C1	NM_198890.C1	Active
ATG5	NM_004849	Mean_0HR_C1	1.6110525	0HR	C1	NM_004849.C1	Active
ATG7	NM_001136031	Mean_0HR_C1	2.072655	0HR	C1	NM_001136031.C1	Active
ATM	NM_000051	Mean_0HR_C1	0.1268651125	0HR	C1	NM_000051.C1	Silent
B2M	NM_004048	Mean_0HR_C1	626.216	0HR	C1	NM_004048.C1	Active
B3GAT1	NM_018644	Mean_0HR_C1	0.02443225	0HR	C1	NM_018644.C1	Silent
BATF	NM_006399	Mean_0HR_C1	0.102896875	0HR	C1	NM_006399.C1	Silent
BATF3	NM_018664	Mean_0HR_C1	0.100840925	0HR	C1	NM_018664.C1	Silent
BAX	NM_138761	Mean_0HR_C1	40.03845	0HR	C1	NM_138761.C1	Active
BCAP31	NM_005745	Mean_0HR_C1	8.33027	0HR	C1	NM_005745.C1	Active
BCL10	NM_003921	Mean_0HR_C1	14.145275	0HR	C1	NM_003921.C1	Active
BCL2	NM_000657	Mean_0HR_C1	6.25356	0HR	C1	NM_000657.C1	Active
BCL2L11	NM_138621	Mean_0HR_C1	1.23340825	0HR	C1	NM_138621.C1	Active
BCL3	NM_005178	Mean_0HR_C1	3.4199275	0HR	C1	NM_005178.C1	Active
BCL6	NM_001706	Mean_0HR_C1	0.0602297	0HR	C1	NM_001706.C1	Silent
BID	NM_001196	Mean_0HR_C1	0.9981085	0HR	C1	NM_001196.C1	NA
BLNK	NM_013314	Mean_0HR_C1	9.1391775	0HR	C1	NM_013314.C1	Active
BST1	NM_004334	Mean_0HR_C1	0.04324255	0HR	C1	NM_004334.C1	Silent
BST2	NM_004335	Mean_0HR_C1	11.226975	0HR	C1	NM_004335.C1	Active
BTLA	NM_181780	Mean_0HR_C1	3.990285	0HR	C1	NM_181780.C1	Active
C14orf166	NM_016039	Mean_0HR_C1	12.77208	0HR	C1	NM_016039.C1	Active
C1QA	NM_015991	Mean_0HR_C1	0.020317328	0HR	C1	NM_015991.C1	Silent
C1QB	NM_000491	Mean_0HR_C1	0.02656365	0HR	C1	NM_000491.C1	Silent
C1QBP	NM_001212	Mean_0HR_C1	7.2980275	0HR	C1	NM_001212.C1	Active
C1R	NM_001733	Mean_0HR_C1	0.1462093	0HR	C1	NM_001733.C1	Silent
C1S	NM_001734	Mean_0HR_C1	0.0538765	0HR	C1	NM_001734.C1	Silent
C2	NM_000063	Mean_0HR_C1	0.056984375	0HR	C1	NM_000063.C1	Silent
C3	NM_000064	Mean_0HR_C1	0.075116975	0HR	C1	NM_000064.C1	Silent
C4A/B	NM_007293	Mean_0HR_C1	0.24855925	0HR	C1	NM_007293.C1	Silent
C4BPA	NM_000715	Mean_0HR_C1	0.014088795	0HR	C1	NM_000715.C1	Silent
C5	NM_001735	Mean_0HR_C1	0.39394975	0HR	C1	NM_001735.C1	Silent
C6	NM_000065	Mean_0HR_C1	0.0676361	0HR	C1	NM_000065.C1	Silent
C7	NM_000587	Mean_0HR_C1	0.026584823	0HR	C1	NM_000587.C1	Silent
C8A	NM_000562	Mean_0HR_C1	0.0244218	0HR	C1	NM_000562.C1	Silent
C8B	NM_000066	Mean_0HR_C1	0.012030678	0HR	C1	NM_000066.C1	Silent
C8G	NM_000606	Mean_0HR_C1	0.04965745	0HR	C1	NM_000606.C1	Silent
C9	NM_001737	Mean_0HR_C1	0.02345275	0HR	C1	NM_001737.C1	Silent
CAMP	NM_004345	Mean_0HR_C1	0.3413225	0HR	C1	NM_004345.C1	Silent
CARD9	NM_052813	Mean_0HR_C1	0.1731945	0HR	C1	NM_052813.C1	Silent
CASP1	NM_001223	Mean_0HR_C1	1.8132175	0HR	C1	NM_001223.C1	Active
CASP10	NM_032977	Mean_0HR_C1	0.0359339	0HR	C1	NM_032977.C1	Silent
CASP2	NM_032982	Mean_0HR_C1	4.78135	0HR	C1	NM_032982.C1	Active
CASP3	NM_032991	Mean_0HR_C1	1.12792975	0HR	C1	NM_032991.C1	Active
CASP8	NM_001228	Mean_0HR_C1	9.86893	0HR	C1	NM_001228.C1	Active
CCBP2	NM_001296	Mean_0HR_C1	0.12228005	0HR	C1	NM_001296.C1	Silent
CCL11	NM_002986	Mean_0HR_C1	0.03910035	0HR	C1	NM_002986.C1	Silent
CCL13	NM_005408	Mean_0HR_C1	0.033794375	0HR	C1	NM_005408.C1	Silent
CCL15	NM_032965	Mean_0HR_C1	0.021324725	0HR	C1	NM_032965.C1	Silent
CCL16	NM_004590	Mean_0HR_C1	0.009036028	0HR	C1	NM_004590.C1	Silent
CCL18	NM_002988	Mean_0HR_C1	0.017153125	0HR	C1	NM_002988.C1	Silent
CCL19	NM_006274	Mean_0HR_C1	0.0202454	0HR	C1	NM_006274.C1	Silent
CCL2	NM_002982	Mean_0HR_C1	0.0161574415	0HR	C1	NM_002982.C1	Silent
CCL20	NM_004591	Mean_0HR_C1	0.022416223	0HR	C1	NM_004591.C1	Silent
CCL22	NM_002990	Mean_0HR_C1	5.7565125	0HR	C1	NM_002990.C1	Active
CCL23	NM_145898	Mean_0HR_C1	0.0202454	0HR	C1	NM_145898.C1	Silent
CCL24	NM_002991	Mean_0HR_C1	0.05487105	0HR	C1	NM_002991.C1	Silent
CCL26	NM_006072	Mean_0HR_C1	0.0244218	0HR	C1	NM_006072.C1	Silent
CCL3	NM_002983	Mean_0HR_C1	0.83202025	0HR	C1	NM_002983.C1	NA
CCL4	NM_002984	Mean_0HR_C1	0.461583	0HR	C1	NM_002984.C1	Silent
CCL5	NM_002985	Mean_0HR_C1	0.1018246	0HR	C1	NM_002985.C1	Silent
CCL7	NM_006273	Mean_0HR_C1	0.017194098	0HR	C1	NM_006273.C1	Silent
CCL8	NM_005623	Mean_0HR_C1	0.018219423	0HR	C1	NM_005623.C1	Silent
CCND3	NM_001760	Mean_0HR_C1	5.0665975	0HR	C1	NM_001760.C1	Active
CCR1	NM_001295	Mean_0HR_C1	1.679715	0HR	C1	NM_001295.C1	Active
CCR10	NM_016602	Mean_0HR_C1	0.3929025	0HR	C1	NM_016602.C1	Silent
CCR2	NM_001123041	Mean_0HR_C1	10.35447	0HR	C1	NM_001123041.C1	Active
CCR5	NM_000579	Mean_0HR_C1	0.378407	0HR	C1	NM_000579.C1	Silent
CCR6	NM_031409	Mean_0HR_C1	5.14559	0HR	C1	NM_031409.C1	Active
CCRL1	NM_016557	Mean_0HR_C1	0.1201562	0HR	C1	NM_016557.C1	Silent
CCRL2	NM_003965	Mean_0HR_C1	0.038038075	0HR	C1	NM_003965.C1	Silent
CD14	NM_000591	Mean_0HR_C1	0.026505725	0HR	C1	NM_000591.C1	Silent
CD160	NM_007053	Mean_0HR_C1	0.03488525	0HR	C1	NM_007053.C1	Silent
CD163	NM_004244	Mean_0HR_C1	0.043274	0HR	C1	NM_004244.C1	Silent
CD164	NM_006016	Mean_0HR_C1	10.9094425	0HR	C1	NM_006016.C1	Active
CD19	NM_001770	Mean_0HR_C1	16.5235	0HR	C1	NM_001770.C1	Active
CD1A	NM_001763	Mean_0HR_C1	0.032767675	0HR	C1	NM_001763.C1	Silent
CD1D	NM_001766	Mean_0HR_C1	4.0633075	0HR	C1	NM_001766.C1	Active
CD2	NM_001767	Mean_0HR_C1	0.084703075	0HR	C1	NM_001767.C1	Silent
CD209	NM_021155	Mean_0HR_C1	0.02554765	0HR	C1	NM_021155.C1	Silent
CD22	NM_001771	Mean_0HR_C1	27.778925	0HR	C1	NM_001771.C1	Active
CD24	NM_013230	Mean_0HR_C1	61.255675	0HR	C1	NM_013230.C1	Active
CD244	NM_016382	Mean_0HR_C1	0.092235775	0HR	C1	NM_016382.C1	Silent
CD247	NM_198053	Mean_0HR_C1	0.030659125	0HR	C1	NM_198053.C1	Silent
CD27	NM_001242	Mean_0HR_C1	8.42227	0HR	C1	NM_001242.C1	Active
CD274	NM_014143	Mean_0HR_C1	5.112705	0HR	C1	NM_014143.C1	Active
CD276	NM_001024736	Mean_0HR_C1	0.026673275	0HR	C1	NM_001024736.C1	Silent
CD28	NM_001243078	Mean_0HR_C1	0.025603478	0HR	C1	NM_001243078.C1	Silent
CD34	NM_001025109	Mean_0HR_C1	0.057110825	0HR	C1	NM_001025109.C1	Silent
CD36	NM_001001548	Mean_0HR_C1	1.358911	0HR	C1	NM_001001548.C1	Active
CD3D	NM_000732	Mean_0HR_C1	0.0275547	0HR	C1	NM_000732.C1	Silent
CD3E	NM_000733	Mean_0HR_C1	1.142757	0HR	C1	NM_000733.C1	Active
CD3EAP	NM_012099	Mean_0HR_C1	0.499648	0HR	C1	NM_012099.C1	Silent
CD4	NM_000616	Mean_0HR_C1	0.035972125	0HR	C1	NM_000616.C1	Silent
CD40	NM_001250	Mean_0HR_C1	15.164025	0HR	C1	NM_001250.C1	Active
CD40LG	NM_000074	Mean_0HR_C1	0.055982775	0HR	C1	NM_000074.C1	Silent
CD44	NM_001001392	Mean_0HR_C1	47.65205	0HR	C1	NM_001001392.C1	Active
CD45R0	NM_080921	Mean_0HR_C1	27.70412855	0HR	C1	NM_080921.C1	Active
CD45RA	NM_002838	Mean_0HR_C1	34.19895	0HR	C1	NM_002838.C1	Active
CD45RB	ENST00000367367	Mean_0HR_C1	1.6906225	0HR	C1	ENST00000367367.C1	Active
CD46	NM_172350	Mean_0HR_C1	11.047235	0HR	C1	NM_172350.C1	Active
CD48	NM_001778	Mean_0HR_C1	42.49255	0HR	C1	NM_001778.C1	Active
CD5	NM_014207	Mean_0HR_C1	0.02754155	0HR	C1	NM_014207.C1	Silent
CD53	NM_001040033	Mean_0HR_C1	107.30965	0HR	C1	NM_001040033.C1	Active
CD55	NM_000574	Mean_0HR_C1	0.14819475	0HR	C1	NM_000574.C1	Silent
CD58	NM_001779	Mean_0HR_C1	0.914137	0HR	C1	NM_001779.C1	NA
CD59	NM_000611	Mean_0HR_C1	5.3676025	0HR	C1	NM_000611.C1	Active
CD6	NM_006725	Mean_0HR_C1	3.5951425	0HR	C1	NM_006725.C1	Active
CD7	NM_006137	Mean_0HR_C1	0.20494	0HR	C1	NM_006137.C1	Silent
CD70	NM_001252	Mean_0HR_C1	35.096025	0HR	C1	NM_001252.C1	Active
CD74	NM_001025159	Mean_0HR_C1	1398.6675	0HR	C1	NM_001025159.C1	Active
CD79A	NM_001783	Mean_0HR_C1	108.249275	0HR	C1	NM_001783.C1	Active
CD79B	NM_021602	Mean_0HR_C1	134.839	0HR	C1	NM_021602.C1	Active
CD80	NM_005191	Mean_0HR_C1	0.124413	0HR	C1	NM_005191.C1	Silent
CD81	NM_004356	Mean_0HR_C1	23.633825	0HR	C1	NM_004356.C1	Active
CD82	NM_002231	Mean_0HR_C1	7.75023	0HR	C1	NM_002231.C1	Active
CD83	NM_004233	Mean_0HR_C1	3.005325	0HR	C1	NM_004233.C1	Active
CD86	NM_175862	Mean_0HR_C1	1.47683775	0HR	C1	NM_175862.C1	Active
CD8A	NM_001768	Mean_0HR_C1	0.014115753	0HR	C1	NM_001768.C1	Silent
CD8B	NM_004931	Mean_0HR_C1	0.018239603	0HR	C1	NM_004931.C1	Silent
CD9	NM_001769	Mean_0HR_C1	3.1500325	0HR	C1	NM_001769.C1	Active
CD96	NM_005816	Mean_0HR_C1	0.5464705	0HR	C1	NM_005816.C1	NA
CD97	NM_078481	Mean_0HR_C1	12.1319575	0HR	C1	NM_078481.C1	Active
CD99	NM_002414	Mean_0HR_C1	33.724625	0HR	C1	NM_002414.C1	Active
CDH5	NM_001795	Mean_0HR_C1	0.013037273	0HR	C1	NM_001795.C1	Silent
CEACAM1	NM_001712	Mean_0HR_C1	2.7084425	0HR	C1	NM_001712.C1	Active
CEACAM6	NM_002483	Mean_0HR_C1	0.051765475	0HR	C1	NM_002483.C1	Silent
CEACAM8	NM_001816	Mean_0HR_C1	0.04328655	0HR	C1	NM_001816.C1	Silent
CEBPB	NM_005194	Mean_0HR_C1	0.86466825	0HR	C1	NM_005194.C1	NA
CFB	NM_001710	Mean_0HR_C1	0.0601638	0HR	C1	NM_001710.C1	Silent
CFD	NM_001928	Mean_0HR_C1	0.42990775	0HR	C1	NM_001928.C1	Silent
CFH	NM_001014975	Mean_0HR_C1	0.0029571	0HR	C1	NM_001014975.C1	Silent
CFI	NM_000204	Mean_0HR_C1	0.047463625	0HR	C1	NM_000204.C1	Silent
CFP	NM_002621	Mean_0HR_C1	3.3249925	0HR	C1	NM_002621.C1	Active
CHUK	NM_001278	Mean_0HR_C1	3.242645	0HR	C1	NM_001278.C1	Active
CIITA	NM_000246	Mean_0HR_C1	15.4394	0HR	C1	NM_000246.C1	Active
CISH	NM_145071	Mean_0HR_C1	0.1190711	0HR	C1	NM_145071.C1	Silent
CLEC4A	NM_194448	Mean_0HR_C1	0.320986	0HR	C1	NM_194448.C1	Silent
CLEC4E	NM_014358	Mean_0HR_C1	0.026487775	0HR	C1	NM_014358.C1	Silent
CLEC5A	NM_013252	Mean_0HR_C1	0.053814375	0HR	C1	NM_013252.C1	Silent
CLEC6A	NM_001007033	Mean_0HR_C1	0.060201125	0HR	C1	NM_001007033.C1	Silent
CLEC7A	NM_197954	Mean_0HR_C1	0.019272353	0HR	C1	NM_197954.C1	Silent
CLU	NM_001831	Mean_0HR_C1	0.020283175	0HR	C1	NM_001831.C1	Silent
CMKLR1	NM_004072	Mean_0HR_C1	0.101915975	0HR	C1	NM_004072.C1	Silent
CR1	NM_000651	Mean_0HR_C1	0.0708214	0HR	C1	NM_000651.C1	Silent
CR2	NM_001006658	Mean_0HR_C1	0.019253623	0HR	C1	NM_001006658.C1	Silent
CRADD	NM_003805	Mean_0HR_C1	0.75938325	0HR	C1	NM_003805.C1	NA
CSF1	NM_000757	Mean_0HR_C1	0.046439775	0HR	C1	NM_000757.C1	Silent
CSF2	NM_000758	Mean_0HR_C1	0.016141125	0HR	C1	NM_000758.C1	Silent
CSF2RB	NM_000395	Mean_0HR_C1	1.13389975	0HR	C1	NM_000395.C1	Active
CSF3R	NM_156038	Mean_0HR_C1	0.01411495	0HR	C1	NM_156038.C1	Silent
CTLA4_all	NM_005214	Mean_0HR_C1	0.020322239	0HR	C1	NM_005214.C1	Silent
CTSC	NM_001814	Mean_0HR_C1	4.1476125	0HR	C1	NM_001814.C1	Active
CTSG	NM_001911	Mean_0HR_C1	0.039070075	0HR	C1	NM_001911.C1	Silent
CTSS	NM_004079	Mean_0HR_C1	32.090325	0HR	C1	NM_004079.C1	Active
CUL9	NM_015089	Mean_0HR_C1	2.365535	0HR	C1	NM_015089.C1	Active
CX3CL1	NM_002996	Mean_0HR_C1	0.022336725	0HR	C1	NM_002996.C1	Silent
CX3CR1	NM_001337	Mean_0HR_C1	3.64836	0HR	C1	NM_001337.C1	Active
CXCL1	NM_001511	Mean_0HR_C1	0.04223855	0HR	C1	NM_001511.C1	Silent
CXCL10	NM_001565	Mean_0HR_C1	0.126636175	0HR	C1	NM_001565.C1	Silent
CXCL11	NM_005409	Mean_0HR_C1	0.0986339	0HR	C1	NM_005409.C1	Silent
CXCL12	NM_000609	Mean_0HR_C1	0.016115575	0HR	C1	NM_000609.C1	Silent
CXCL13	NM_006419	Mean_0HR_C1	0.029621575	0HR	C1	NM_006419.C1	Silent
CXCL2	NM_002089	Mean_0HR_C1	0.016196545	0HR	C1	NM_002089.C1	Silent
CXCL9	NM_002416	Mean_0HR_C1	0.015107573	0HR	C1	NM_002416.C1	Silent
CXCR1	NM_000634	Mean_0HR_C1	0.17541325	0HR	C1	NM_000634.C1	Silent
CXCR2	NM_001557	Mean_0HR_C1	0.149332	0HR	C1	NM_001557.C1	Silent
CXCR3	NM_001504	Mean_0HR_C1	0.36089875	0HR	C1	NM_001504.C1	Silent
CXCR4	NM_003467	Mean_0HR_C1	5.32943	0HR	C1	NM_003467.C1	Active
CXCR6	NM_006564	Mean_0HR_C1	0.009972943	0HR	C1	NM_006564.C1	Silent
CYBB	NM_000397	Mean_0HR_C1	39.1877	0HR	C1	NM_000397.C1	Active
DEFB1	NM_005218	Mean_0HR_C1	0.03489255	0HR	C1	NM_005218.C1	Silent
DEFB103A	NM_001081551	Mean_0HR_C1	0.021383278	0HR	C1	NM_001081551.C1	Silent
DEFB103B	NM_018661	Mean_0HR_C1	0.0161096	0HR	C1	NM_018661.C1	Silent
DEFB4A	NM_004942	Mean_0HR_C1	0.01099172	0HR	C1	NM_004942.C1	Silent
DPP4	NM_001935	Mean_0HR_C1	0.032759525	0HR	C1	NM_001935.C1	Silent
DUSP4	NM_057158	Mean_0HR_C1	0.04116745	0HR	C1	NM_057158.C1	Silent
EBI3	NM_005755	Mean_0HR_C1	4.5718375	0HR	C1	NM_005755.C1	Active
EDNRB	NM_003991	Mean_0HR_C1	0.005977905	0HR	C1	NM_003991.C1	Silent
EEF1G	NM_001404	Mean_0HR_C1	110.834825	0HR	C1	NM_001404.C1	Active
EGR1	NM_001964	Mean_0HR_C1	5.4974775	0HR	C1	NM_001964.C1	Active
EGR2	NM_000399	Mean_0HR_C1	0.3365635	0HR	C1	NM_000399.C1	Silent
ENTPD1	NM_001098175	Mean_0HR_C1	7.6362725	0HR	C1	NM_001098175.C1	Active
EOMES	NM_005442	Mean_0HR_C1	0.0623435	0HR	C1	NM_005442.C1	Silent
ETS1	NM_005238	Mean_0HR_C1	15.785025	0HR	C1	NM_005238.C1	Active
FADD	NM_003824	Mean_0HR_C1	0.40948825	0HR	C1	NM_003824.C1	Silent
FAS	NM_000043	Mean_0HR_C1	0.2804955	0HR	C1	NM_000043.C1	Silent
FCAR	NM_133280	Mean_0HR_C1	0.01714235	0HR	C1	NM_133280.C1	Silent
FCER1A	NM_002001	Mean_0HR_C1	0.084743775	0HR	C1	NM_002001.C1	Silent
FCER1G	NM_004106	Mean_0HR_C1	0.099777775	0HR	C1	NM_004106.C1	Silent
FCGR1A/B	NM_000566	Mean_0HR_C1	0.023442998	0HR	C1	NM_000566.C1	Silent
FCGR2A	NM_021642	Mean_0HR_C1	1.045916	0HR	C1	NM_021642.C1	Active
FCGR2A/C	NM_201563	Mean_0HR_C1	36.9067	0HR	C1	NM_201563.C1	Active
FCGR2B	NM_001002273	Mean_0HR_C1	29.049225	0HR	C1	NM_001002273.C1	Active
FCGR3A/B	NM_000570	Mean_0HR_C1	0.0233907	0HR	C1	NM_000570.C1	Silent
FCGRT	NM_004107	Mean_0HR_C1	6.32583	0HR	C1	NM_004107.C1	Active
FKBP5	NM_001145775	Mean_0HR_C1	1.4658975	0HR	C1	NM_001145775.C1	Active
FN1	NM_212482	Mean_0HR_C1	0.016115575	0HR	C1	NM_212482.C1	Silent
FOXP3	NM_014009	Mean_0HR_C1	0.030789975	0HR	C1	NM_014009.C1	Silent
G6PD	NM_000402	Mean_0HR_C1	2.27245625	0HR	C1	NM_000402.C1	Active
GAPDH	NM_002046	Mean_0HR_C1	108.7820375	0HR	C1	NM_002046.C1	Active
GATA3	NM_001002295	Mean_0HR_C1	0.018204648	0HR	C1	NM_001002295.C1	Silent
GBP1	NM_002053	Mean_0HR_C1	1.686265	0HR	C1	NM_002053.C1	Active
GBP5	NM_052942	Mean_0HR_C1	0.031733425	0HR	C1	NM_052942.C1	Silent
GFI1	NM_005263	Mean_0HR_C1	0.15579075	0HR	C1	NM_005263.C1	Silent
GNLY	NM_006433	Mean_0HR_C1	0.0538803	0HR	C1	NM_006433.C1	Silent
GP1BB	NM_000407	Mean_0HR_C1	0.03489255	0HR	C1	NM_000407.C1	Silent
GZMA	NM_006144	Mean_0HR_C1	0.024435425	0HR	C1	NM_006144.C1	Silent
GZMB	NM_004131	Mean_0HR_C1	0.017153125	0HR	C1	NM_004131.C1	Silent
GZMK	NM_002104	Mean_0HR_C1	0.025568503	0HR	C1	NM_002104.C1	Silent
HAMP	NM_021175	Mean_0HR_C1	0.0151565	0HR	C1	NM_021175.C1	Silent
HAVCR2	NM_032782	Mean_0HR_C1	0.95300875	0HR	C1	NM_032782.C1	NA
HFE	NM_139011	Mean_0HR_C1	0.042240175	0HR	C1	NM_139011.C1	Silent
HLA-A	NM_002116	Mean_0HR_C1	100.699675	0HR	C1	NM_002116.C1	Active
HLA-B	NM_005514	Mean_0HR_C1	276.16475	0HR	C1	NM_005514.C1	Active
HLA-C	NM_002117	Mean_0HR_C1	162.17	0HR	C1	NM_002117.C1	Active
HLA-DMA	NM_006120	Mean_0HR_C1	38.64685	0HR	C1	NM_006120.C1	Active
HLA-DMB	NM_002118	Mean_0HR_C1	34.78535	0HR	C1	NM_002118.C1	Active
HLA-DOB	NM_002120	Mean_0HR_C1	17.95625	0HR	C1	NM_002120.C1	Active
HLA-DPA1	NM_033554	Mean_0HR_C1	208.56625	0HR	C1	NM_033554.C1	Active
HLA-DPB1	NM_002121	Mean_0HR_C1	138.98625	0HR	C1	NM_002121.C1	Active
HLA-DQA1	NM_002122	Mean_0HR_C1	94.00125	0HR	C1	NM_002122.C1	Active
HLA-DQB1	NM_002123	Mean_0HR_C1	13.36863	0HR	C1	NM_002123.C1	Active
HLA-DRA	NM_019111	Mean_0HR_C1	527.7035	0HR	C1	NM_019111.C1	Active
HLA-DRB1	NM_002124	Mean_0HR_C1	1.1830075	0HR	C1	NM_002124.C1	Active
HLA-DRB3	NM_022555	Mean_0HR_C1	274.5035	0HR	C1	NM_022555.C1	Active
ICAM1	NM_000201	Mean_0HR_C1	1.054623	0HR	C1	NM_000201.C1	Active
ICAM2	NM_000873	Mean_0HR_C1	5.655805	0HR	C1	NM_000873.C1	Active
ICAM3	NM_002162	Mean_0HR_C1	0.23645175	0HR	C1	NM_002162.C1	Silent
ICAM4	NM_001039132	Mean_0HR_C1	0.6232915	0HR	C1	NM_001039132.C1	NA
ICAM5	NM_003259	Mean_0HR_C1	0.056979475	0HR	C1	NM_003259.C1	Silent
ICOS	NM_012092	Mean_0HR_C1	0.0391452	0HR	C1	NM_012092.C1	Silent
ICOSLG	NM_015259	Mean_0HR_C1	5.5945975	0HR	C1	NM_015259.C1	Active
IDO1	NM_002164	Mean_0HR_C1	0.025450225	0HR	C1	NM_002164.C1	Silent
IFI16	NM_005531	Mean_0HR_C1	28.931375	0HR	C1	NM_005531.C1	Active
IFI35	NM_005533	Mean_0HR_C1	3.8823375	0HR	C1	NM_005533.C1	Active
IFIH1	NM_022168	Mean_0HR_C1	4.464985	0HR	C1	NM_022168.C1	Active
IFIT2	NM_001547	Mean_0HR_C1	2.809045	0HR	C1	NM_001547.C1	Active
IFITM1	NM_003641	Mean_0HR_C1	126.37525	0HR	C1	NM_003641.C1	Active
IFNA1/13	NM_024013	Mean_0HR_C1	0.016115575	0HR	C1	NM_024013.C1	Silent
IFNA2	NM_000605	Mean_0HR_C1	0.12023755	0HR	C1	NM_000605.C1	Silent
IFNAR1	NM_000629	Mean_0HR_C1	0.956411	0HR	C1	NM_000629.C1	NA
IFNAR2	NM_000874	Mean_0HR_C1	4.0689725	0HR	C1	NM_000874.C1	Active
IFNB1	NM_002176	Mean_0HR_C1	0.045381575	0HR	C1	NM_002176.C1	Silent
IFNG	NM_000619	Mean_0HR_C1	0.026490125	0HR	C1	NM_000619.C1	Silent
IFNGR1	NM_000416	Mean_0HR_C1	3.92238	0HR	C1	NM_000416.C1	Active
IGF2R	NM_000876	Mean_0HR_C1	0.469587	0HR	C1	NM_000876.C1	Silent
IKBKAP	NM_003640	Mean_0HR_C1	1.31349325	0HR	C1	NM_003640.C1	Active
IKBKB	NM_001556	Mean_0HR_C1	2.8504225	0HR	C1	NM_001556.C1	Active
IKBKE	NM_014002	Mean_0HR_C1	4.65988125	0HR	C1	NM_014002.C1	Active
IKBKG	NM_003639	Mean_0HR_C1	3.5190025	0HR	C1	NM_003639.C1	Active
IKZF1	NM_006060	Mean_0HR_C1	2.2256775	0HR	C1	NM_006060.C1	Active
IKZF2	NM_016260	Mean_0HR_C1	1.840305	0HR	C1	NM_016260.C1	Active
IKZF3	NM_183232	Mean_0HR_C1	22.017525	0HR	C1	NM_183232.C1	Active
IL10	NM_000572	Mean_0HR_C1	0.0265205	0HR	C1	NM_000572.C1	Silent
IL10RA	NM_001558	Mean_0HR_C1	15.0159	0HR	C1	NM_001558.C1	Active
IL11RA	NM_147162	Mean_0HR_C1	0.1688605	0HR	C1	NM_147162.C1	Silent
IL12A	NM_000882	Mean_0HR_C1	0.055985525	0HR	C1	NM_000882.C1	Silent
IL12B	NM_002187	Mean_0HR_C1	0.15589505	0HR	C1	NM_002187.C1	Silent
IL12RB1	NM_005535	Mean_0HR_C1	3.869295	0HR	C1	NM_005535.C1	Active
IL13	NM_002188	Mean_0HR_C1	0.057048125	0HR	C1	NM_002188.C1	Silent
IL13RA1	NM_001560	Mean_0HR_C1	17.755775	0HR	C1	NM_001560.C1	Active
IL15	NM_172174	Mean_0HR_C1	0.016115575	0HR	C1	NM_172174.C1	Silent
IL16	NM_004513	Mean_0HR_C1	17.9511	0HR	C1	NM_004513.C1	Active
IL17A	NM_002190	Mean_0HR_C1	0.021297725	0HR	C1	NM_002190.C1	Silent
IL17B	NM_014443	Mean_0HR_C1	0.016149123	0HR	C1	NM_014443.C1	Silent
IL17F	NM_052872	Mean_0HR_C1	0.022406878	0HR	C1	NM_052872.C1	Silent
IL18	NM_001562	Mean_0HR_C1	0.02862905	0HR	C1	NM_001562.C1	Silent
IL18R1	NM_003855	Mean_0HR_C1	0.053004448	0HR	C1	NM_003855.C1	Silent
IL18RAP	NM_003853	Mean_0HR_C1	0.28683905	0HR	C1	NM_003853.C1	Silent
IL19	NM_013371	Mean_0HR_C1	0.014083995	0HR	C1	NM_013371.C1	Silent
IL1A	NM_000575	Mean_0HR_C1	0.034869875	0HR	C1	NM_000575.C1	Silent
IL1B	NM_000576	Mean_0HR_C1	0.023413473	0HR	C1	NM_000576.C1	Silent
IL1R1	NM_000877	Mean_0HR_C1	0.020278948	0HR	C1	NM_000877.C1	Silent
IL1R2	NM_173343	Mean_0HR_C1	0.18295075	0HR	C1	NM_173343.C1	Silent
IL1RAP	NM_002182	Mean_0HR_C1	0.0358836	0HR	C1	NM_002182.C1	Silent
IL1RL1	NM_016232	Mean_0HR_C1	0.0059142	0HR	C1	NM_016232.C1	Silent
IL1RL2	NM_003854	Mean_0HR_C1	0.03699025	0HR	C1	NM_003854.C1	Silent
IL1RN	NM_000577	Mean_0HR_C1	0.019253623	0HR	C1	NM_000577.C1	Silent
IL2	NM_000586	Mean_0HR_C1	0.026588398	0HR	C1	NM_000586.C1	Silent
IL20	NM_018724	Mean_0HR_C1	0.042261975	0HR	C1	NM_018724.C1	Silent
IL21	NM_021803	Mean_0HR_C1	0.038064075	0HR	C1	NM_021803.C1	Silent
IL21R	NM_021798	Mean_0HR_C1	1.45926	0HR	C1	NM_021798.C1	Active
IL22	NM_020525	Mean_0HR_C1	0.019245625	0HR	C1	NM_020525.C1	Silent
IL22RA2	NM_181310	Mean_0HR_C1	0.031734925	0HR	C1	NM_181310.C1	Silent
IL23A	NM_016584	Mean_0HR_C1	0.3222415	0HR	C1	NM_016584.C1	Silent
IL23R	NM_144701	Mean_0HR_C1	0.02966015	0HR	C1	NM_144701.C1	Silent
IL26	NM_018402	Mean_0HR_C1	0.081568475	0HR	C1	NM_018402.C1	Silent
IL27	NM_145659	Mean_0HR_C1	0.031733425	0HR	C1	NM_145659.C1	Silent
IL28A	NM_172138	Mean_0HR_C1	0.059111875	0HR	C1	NM_172138.C1	Silent
IL28A/B	NM_172139	Mean_0HR_C1	0.0223427	0HR	C1	NM_172139.C1	Silent
IL29	NM_172140	Mean_0HR_C1	0.035989998	0HR	C1	NM_172140.C1	Silent
IL2RA	NM_000417	Mean_0HR_C1	0.036976	0HR	C1	NM_000417.C1	Silent
IL2RB	NM_000878	Mean_0HR_C1	0.4928675	0HR	C1	NM_000878.C1	Silent
IL2RG	NM_000206	Mean_0HR_C1	36.3823	0HR	C1	NM_000206.C1	Active
IL3	NM_000588	Mean_0HR_C1	0.031790475	0HR	C1	NM_000588.C1	Silent
IL32	NM_001012633	Mean_0HR_C1	75.491275	0HR	C1	NM_001012633.C1	Active
IL4	NM_000589	Mean_0HR_C1	0.020305948	0HR	C1	NM_000589.C1	Silent
IL4R	NM_000418	Mean_0HR_C1	6.26058	0HR	C1	NM_000418.C1	Active
IL5	NM_000879	Mean_0HR_C1	0.021365328	0HR	C1	NM_000879.C1	Silent
IL6	NM_000600	Mean_0HR_C1	0.23986775	0HR	C1	NM_000600.C1	Silent
IL6R	NM_000565	Mean_0HR_C1	0.032785625	0HR	C1	NM_000565.C1	Silent
IL6ST	NM_002184	Mean_0HR_C1	1.9806075	0HR	C1	NM_002184.C1	Active
IL7	NM_000880	Mean_0HR_C1	0.021316498	0HR	C1	NM_000880.C1	Silent
IL7R	NM_002185	Mean_0HR_C1	1.645105	0HR	C1	NM_002185.C1	Active
IL8	NM_000584	Mean_0HR_C1	0.7193255	0HR	C1	NM_000584.C1	NA
IL9	NM_000590	Mean_0HR_C1	0.02543635	0HR	C1	NM_000590.C1	Silent
ILF3	NM_001137673	Mean_0HR_C1	17.0133	0HR	C1	NM_001137673.C1	Active
IRAK1	NM_001569	Mean_0HR_C1	4.15968875	0HR	C1	NM_001569.C1	Active
IRAK3	NM_007199	Mean_0HR_C1	0.0348260365	0HR	C1	NM_007199.C1	Silent
IRAK4	NM_016123	Mean_0HR_C1	4.9685425	0HR	C1	NM_016123.C1	Active
IRF1	NM_002198	Mean_0HR_C1	7.9818075	0HR	C1	NM_002198.C1	Active
IRF3	NM_001571	Mean_0HR_C1	3.513325	0HR	C1	NM_001571.C1	Active
IRF4	NM_002460	Mean_0HR_C1	7.43257	0HR	C1	NM_002460.C1	Active
IRF5	NM_002200	Mean_0HR_C1	3.6134375	0HR	C1	NM_002200.C1	Active
IRF7	NM_001572	Mean_0HR_C1	31.15545	0HR	C1	NM_001572.C1	Active
IRF8	NM_002163	Mean_0HR_C1	7.21087	0HR	C1	NM_002163.C1	Active
IRGM	NM_001145805	Mean_0HR_C1	0.03696285	0HR	C1	NM_001145805.C1	Silent
ITGA2B	NM_000419	Mean_0HR_C1	0.054912975	0HR	C1	NM_000419.C1	Silent
ITGA4	NM_000885	Mean_0HR_C1	20.34525	0HR	C1	NM_000885.C1	Active
ITGA5	NM_002205	Mean_0HR_C1	0.467397	0HR	C1	NM_002205.C1	Silent
ITGA6	NM_000210	Mean_0HR_C1	0.01921265	0HR	C1	NM_000210.C1	Silent
ITGAE	NM_002208	Mean_0HR_C1	4.0944825	0HR	C1	NM_002208.C1	Active
ITGAL	NM_002209	Mean_0HR_C1	1.20552875	0HR	C1	NM_002209.C1	Active
ITGAM	NM_000632	Mean_0HR_C1	15.357475	0HR	C1	NM_000632.C1	Active
ITGAX	NM_000887	Mean_0HR_C1	1.03012125	0HR	C1	NM_000887.C1	Active
ITGB1	NM_033666	Mean_0HR_C1	6.31265	0HR	C1	NM_033666.C1	Active
ITGB2	NM_000211	Mean_0HR_C1	10.97554	0HR	C1	NM_000211.C1	Active
ITLN1	NM_017625	Mean_0HR_C1	0.020283175	0HR	C1	NM_017625.C1	Silent
ITLN2	NM_080878	Mean_0HR_C1	0.0181799	0HR	C1	NM_080878.C1	Silent
KCNJ2	NM_000891	Mean_0HR_C1	0.017198053	0HR	C1	NM_000891.C1	Silent
KIR_Activating_Subgroup_1	NM_001083539	Mean_0HR_C1	0.033787925	0HR	C1	NM_001083539.C1	Silent
KIR_Activating_Subgroup_2	NM_014512	Mean_0HR_C1	0.024456975	0HR	C1	NM_014512.C1	Silent
KIR_Inhibiting_Subgroup_1	NM_014218	Mean_0HR_C1	0.017167098	0HR	C1	NM_014218.C1	Silent
KIR_Inhibiting_Subgroup_2	NM_014511	Mean_0HR_C1	0.019227425	0HR	C1	NM_014511.C1	Silent
KIR3DL1	NM_013289	Mean_0HR_C1	0.0348502	0HR	C1	NM_013289.C1	Silent
KIR3DL2	NM_006737	Mean_0HR_C1	0.062299675	0HR	C1	NM_006737.C1	Silent
KIR3DL3	NM_153443	Mean_0HR_C1	0.009999098	0HR	C1	NM_153443.C1	Silent
KLRAP1	NR_028045	Mean_0HR_C1	0.24300975	0HR	C1	NR_028045.C1	Silent
KLRB1	NM_002258	Mean_0HR_C1	0.019253623	0HR	C1	NM_002258.C1	Silent
KLRC1	NM_002259	Mean_0HR_C1	0.0202502	0HR	C1	NM_002259.C1	Silent
KLRC2	NM_002260	Mean_0HR_C1	0.076164	0HR	C1	NM_002260.C1	Silent
KLRC3	NM_007333	Mean_0HR_C1	0.3288515	0HR	C1	NM_007333.C1	Silent
KLRC4	NM_013431	Mean_0HR_C1	0.94916225	0HR	C1	NM_013431.C1	NA
KLRD1	NM_002262	Mean_0HR_C1	0.0275263	0HR	C1	NM_002262.C1	Silent
KLRF1	NM_016523	Mean_0HR_C1	0.018234803	0HR	C1	NM_016523.C1	Silent
KLRF2	NM_001190765	Mean_0HR_C1	0.007939573	0HR	C1	NM_001190765.C1	Silent
KLRG1	NM_005810	Mean_0HR_C1	0.0411812	0HR	C1	NM_005810.C1	Silent
KLRG2	NM_198508	Mean_0HR_C1	0.04651185	0HR	C1	NM_198508.C1	Silent
KLRK1	NM_007360	Mean_0HR_C1	1.35354025	0HR	C1	NM_007360.C1	Active
LAG3	NM_002286	Mean_0HR_C1	0.052905575	0HR	C1	NM_002286.C1	Silent
LAIR1	NM_002287	Mean_0HR_C1	2.3421025	0HR	C1	NM_002287.C1	Active
LAMP3	NM_014398	Mean_0HR_C1	0.03801865	0HR	C1	NM_014398.C1	Silent
LCK	NM_005356	Mean_0HR_C1	0.940707625	0HR	C1	NM_005356.C1	NA
LCP2	NM_005565	Mean_0HR_C1	3.80734	0HR	C1	NM_005565.C1	Active
LEF1	NM_016269	Mean_0HR_C1	0.2268255	0HR	C1	NM_016269.C1	Silent
LGALS3	NM_001177388	Mean_0HR_C1	0.020286373	0HR	C1	NM_001177388.C1	Silent
LIF	NM_002309	Mean_0HR_C1	0.215857	0HR	C1	NM_002309.C1	Silent
LILRA1	NM_006863	Mean_0HR_C1	0.060166525	0HR	C1	NM_006863.C1	Silent
LILRA2	NM_006866	Mean_0HR_C1	1.37083925	0HR	C1	NM_006866.C1	Active
LILRA3	NM_006865	Mean_0HR_C1	0.032861248	0HR	C1	NM_006865.C1	Silent
LILRA4	NM_012276	Mean_0HR_C1	0.028607025	0HR	C1	NM_012276.C1	Silent
LILRA5	NM_181879	Mean_0HR_C1	0.51075375	0HR	C1	NM_181879.C1	NA
LILRA6	NM_024318	Mean_0HR_C1	0.11474285	0HR	C1	NM_024318.C1	Silent
LILRB1	NM_001081637	Mean_0HR_C1	0.0975248	0HR	C1	NM_001081637.C1	Silent
LILRB2	NM_005874	Mean_0HR_C1	0.2595865	0HR	C1	NM_005874.C1	Silent
LILRB3	NM_006864	Mean_0HR_C1	0.3058985	0HR	C1	NM_006864.C1	Silent
LILRB4	NM_001081438	Mean_0HR_C1	6.21343	0HR	C1	NM_001081438.C1	Active
LILRB5	NM_001081442	Mean_0HR_C1	0.019274848	0HR	C1	NM_001081442.C1	Silent
LITAF	NM_004862	Mean_0HR_C1	13.6479	0HR	C1	NM_004862.C1	Active
LTA	NM_000595	Mean_0HR_C1	3.3130475	0HR	C1	NM_000595.C1	Active
LTB4R	NM_181657	Mean_0HR_C1	1.1712885	0HR	C1	NM_181657.C1	Active
LTB4R2	NM_019839	Mean_0HR_C1	0.651319	0HR	C1	NM_019839.C1	NA
LTBR	NM_002342	Mean_0HR_C1	0.016134348	0HR	C1	NM_002342.C1	Silent
LTF	NM_002343	Mean_0HR_C1	0.02340865	0HR	C1	NM_002343.C1	Silent
LY96	NM_015364	Mean_0HR_C1	4.4438375	0HR	C1	NM_015364.C1	Active
MAF	NM_005360	Mean_0HR_C1	0.025455025	0HR	C1	NM_005360.C1	Silent
MALT1	NM_006785	Mean_0HR_C1	26.015875	0HR	C1	NM_006785.C1	Active
MAP4K1	NM_007181	Mean_0HR_C1	19.4764125	0HR	C1	NM_007181.C1	Active
MAP4K2	NM_004579	Mean_0HR_C1	9.9401675	0HR	C1	NM_004579.C1	Active
MAP4K4	NM_004834	Mean_0HR_C1	21.3377	0HR	C1	NM_004834.C1	Active
MAPK1	NM_138957	Mean_0HR_C1	10.33848125	0HR	C1	NM_138957.C1	Active
MAPK11	NM_002751	Mean_0HR_C1	0.996168625	0HR	C1	NM_002751.C1	NA
MAPKAPK2	NM_004759	Mean_0HR_C1	0.98544	0HR	C1	NM_004759.C1	NA
MARCO	NM_006770	Mean_0HR_C1	0.0538584	0HR	C1	NM_006770.C1	Silent
MASP1	NM_139125	Mean_0HR_C1	0.03281415	0HR	C1	NM_139125.C1	Silent
MASP2	NM_139208	Mean_0HR_C1	0.0474827	0HR	C1	NM_139208.C1	Silent
MBL2	NM_000242	Mean_0HR_C1	0.020305948	0HR	C1	NM_000242.C1	Silent
MBP	NM_002385	Mean_0HR_C1	3.30713	0HR	C1	NM_002385.C1	Active
MCL1	NM_021960	Mean_0HR_C1	33.8921	0HR	C1	NM_021960.C1	Active
MIF	NM_002415	Mean_0HR_C1	45.042425	0HR	C1	NM_002415.C1	Active
MME	NM_000902	Mean_0HR_C1	0.624462	0HR	C1	NM_000902.C1	NA
MR1	NM_001531	Mean_0HR_C1	2.3538175	0HR	C1	NM_001531.C1	Active
MRC1	NM_002438	Mean_0HR_C1	0.028588825	0HR	C1	NM_002438.C1	Silent
MS4A1	NM_152866	Mean_0HR_C1	400.99275	0HR	C1	NM_152866.C1	Active
MSR1	NM_002445	Mean_0HR_C1	0.017247245	0HR	C1	NM_002445.C1	Silent
MUC1	NM_001018017	Mean_0HR_C1	0.08694865	0HR	C1	NM_001018017.C1	Silent
MX1	NM_002462	Mean_0HR_C1	98.113075	0HR	C1	NM_002462.C1	Active
MYD88	NM_002468	Mean_0HR_C1	22.0702	0HR	C1	NM_002468.C1	Active
NCAM1	NM_000615	Mean_0HR_C1	0.20588725	0HR	C1	NM_000615.C1	Silent
NCF4	NM_000631	Mean_0HR_C1	12.1345	0HR	C1	NM_000631.C1	Active
NCR1	NM_004829	Mean_0HR_C1	0.01619405	0HR	C1	NM_004829.C1	Silent
NFATC1	NM_172389	Mean_0HR_C1	3.2379175	0HR	C1	NM_172389.C1	Active
NFATC2	NM_012340	Mean_0HR_C1	1.04466425	0HR	C1	NM_012340.C1	Active
NFATC3	NM_004555	Mean_0HR_C1	6.7947525	0HR	C1	NM_004555.C1	Active
NFIL3	NM_005384	Mean_0HR_C1	1.8009525	0HR	C1	NM_005384.C1	Active
NFKB2	NM_002502	Mean_0HR_C1	3.4059125	0HR	C1	NM_002502.C1	Active
NFKBIA	NM_020529	Mean_0HR_C1	14.97335	0HR	C1	NM_020529.C1	Active
NFKBIZ	NM_001005474	Mean_0HR_C1	3.8355375	0HR	C1	NM_001005474.C1	Active
NLRP3	NM_001079821	Mean_0HR_C1	0.0604504	0HR	C1	NM_001079821.C1	Silent
NOD1	NM_006092	Mean_0HR_C1	4.8829725	0HR	C1	NM_006092.C1	Active
NOD2	NM_022162	Mean_0HR_C1	0.0401589	0HR	C1	NM_022162.C1	Silent
NOS2	NM_000625	Mean_0HR_C1	0.037114523	0HR	C1	NM_000625.C1	Silent
NOTCH1	NM_017617	Mean_0HR_C1	1.57265925	0HR	C1	NM_017617.C1	Active
NOTCH2	NM_024408	Mean_0HR_C1	1.436844	0HR	C1	NM_024408.C1	Active
NT5E	NM_002526	Mean_0HR_C1	7.741845	0HR	C1	NM_002526.C1	Active
OAZ1	NM_004152	Mean_0HR_C1	49.2706	0HR	C1	NM_004152.C1	Active
PAX5	NM_016734	Mean_0HR_C1	25.58315	0HR	C1	NM_016734.C1	Active
PDCD1	NM_005018	Mean_0HR_C1	0.3940495	0HR	C1	NM_005018.C1	Silent
PDCD1LG2	NM_025239	Mean_0HR_C1	0.4593785	0HR	C1	NM_025239.C1	Silent
PDCD2	NM_144781	Mean_0HR_C1	1.57892	0HR	C1	NM_144781.C1	Active
PDGFB	NM_033016	Mean_0HR_C1	0.04645135	0HR	C1	NM_033016.C1	Silent
PECAM1	NM_000442	Mean_0HR_C1	2.53576	0HR	C1	NM_000442.C1	Active
PIGR	NM_002644	Mean_0HR_C1	0.0243948	0HR	C1	NM_002644.C1	Silent
PLA2G2A	NM_000300	Mean_0HR_C1	0.027538475	0HR	C1	NM_000300.C1	Silent
PLA2G2E	NM_014589	Mean_0HR_C1	0.0761991	0HR	C1	NM_014589.C1	Silent
PLAU	NM_002658	Mean_0HR_C1	0.66935475	0HR	C1	NM_002658.C1	NA
PLAUR	NM_001005376	Mean_0HR_C1	0.055990225	0HR	C1	NM_001005376.C1	Silent
PML	NM_002675	Mean_0HR_C1	37.059775	0HR	C1	NM_002675.C1	Active
POLR1B	NM_019014	Mean_0HR_C1	0.71964925	0HR	C1	NM_019014.C1	NA
POLR2A	NM_000937	Mean_0HR_C1	9.0125925	0HR	C1	NM_000937.C1	Active
POU2F2	NM_002698	Mean_0HR_C1	27.23215	0HR	C1	NM_002698.C1	Active
PPARG	NM_015869	Mean_0HR_C1	0.01820065	0HR	C1	NM_015869.C1	Silent
PPBP	NM_002704	Mean_0HR_C1	0.1341635	0HR	C1	NM_002704.C1	Silent
PPIA	NM_021130	Mean_0HR_C1	2.5451825	0HR	C1	NM_021130.C1	Active
PRDM1	NM_001198	Mean_0HR_C1	0.339747	0HR	C1	NM_001198.C1	Silent
PRF1	NM_005041	Mean_0HR_C1	0.60112625	0HR	C1	NM_005041.C1	NA
PRKCD	NM_006254	Mean_0HR_C1	14.2121125	0HR	C1	NM_006254.C1	Active
PSMB10	NM_002801	Mean_0HR_C1	26.930275	0HR	C1	NM_002801.C1	Active
PSMB5	NM_001130725	Mean_0HR_C1	7.0376625	0HR	C1	NM_001130725.C1	Active
PSMB7	NM_002799	Mean_0HR_C1	17.95815	0HR	C1	NM_002799.C1	Active
PSMB8	NM_004159	Mean_0HR_C1	20.929	0HR	C1	NM_004159.C1	Active
PSMB9	NM_002800	Mean_0HR_C1	23.24115	0HR	C1	NM_002800.C1	Active
PSMC2	NM_002803	Mean_0HR_C1	4.9789075	0HR	C1	NM_002803.C1	Active
PSMD7	NM_002811	Mean_0HR_C1	6.8036575	0HR	C1	NM_002811.C1	Active
PTAFR	NM_000952	Mean_0HR_C1	24.88675	0HR	C1	NM_000952.C1	Active
PTGER4	NM_000958	Mean_0HR_C1	0.256291	0HR	C1	NM_000958.C1	Silent
PTGS2	NM_000963	Mean_0HR_C1	0.024411025	0HR	C1	NM_000963.C1	Silent
PTK2	NM_005607	Mean_0HR_C1	0.2356585	0HR	C1	NM_005607.C1	Silent
PTPN2	NM_002828	Mean_0HR_C1	5.42276	0HR	C1	NM_002828.C1	Active
PTPN22	NM_015967	Mean_0HR_C1	7.3591525	0HR	C1	NM_015967.C1	Active
PTPN6	NM_002831	Mean_0HR_C1	59.4103	0HR	C1	NM_002831.C1	Active
PYCARD	NM_013258	Mean_0HR_C1	5.92502	0HR	C1	NM_013258.C1	Active
RAG1	NM_000448	Mean_0HR_C1	0.019299353	0HR	C1	NM_000448.C1	Silent
RAG2	NM_000536	Mean_0HR_C1	0.0286752	0HR	C1	NM_000536.C1	Silent
RARRES3	NM_004585	Mean_0HR_C1	11.052505	0HR	C1	NM_004585.C1	Active
RELB	NM_006509	Mean_0HR_C1	1.4920475	0HR	C1	NM_006509.C1	Active
RORC	NM_001001523	Mean_0HR_C1	0.037055623	0HR	C1	NM_001001523.C1	Silent
RPL19	NM_000981	Mean_0HR_C1	209.21175	0HR	C1	NM_000981.C1	Active
S100A8	NM_002964	Mean_0HR_C1	0.03066385	0HR	C1	NM_002964.C1	Silent
S100A9	NM_002965	Mean_0HR_C1	0.042260475	0HR	C1	NM_002965.C1	Silent
S1PR1	NM_001400	Mean_0HR_C1	0.60412225	0HR	C1	NM_001400.C1	NA
sCTLA4	NM_001037631	Mean_0HR_C1	0.27699775	0HR	C1	NM_001037631.C1	Silent
SELE	NM_000450	Mean_0HR_C1	0.016129548	0HR	C1	NM_000450.C1	Silent
SELL	NR_029467	Mean_0HR_C1	1.16588575	0HR	C1	NR_029467.C1	Active
SELPLG	NM_003006	Mean_0HR_C1	0.129861925	0HR	C1	NM_003006.C1	Silent
SERPING1	NM_000062	Mean_0HR_C1	0.071966825	0HR	C1	NM_000062.C1	Silent
SH2D1A	NM_001114937	Mean_0HR_C1	0.02963315	0HR	C1	NM_001114937.C1	Silent
SIGIRR	NM_021805	Mean_0HR_C1	0.3266605	0HR	C1	NM_021805.C1	Silent
SKI	NM_003036	Mean_0HR_C1	7.7830025	0HR	C1	NM_003036.C1	Active
SLAMF1	NM_003037	Mean_0HR_C1	0.68394825	0HR	C1	NM_003037.C1	NA
SLAMF7	NM_021181	Mean_0HR_C1	0.3068605	0HR	C1	NM_021181.C1	Silent
SLC2A1	NM_006516	Mean_0HR_C1	2.2723775	0HR	C1	NM_006516.C1	Active
SMAD3	NM_005902	Mean_0HR_C1	11.2918525	0HR	C1	NM_005902.C1	Active
SMAD5	NM_005903	Mean_0HR_C1	2.15555	0HR	C1	NM_005903.C1	Active
SOCS1	NM_003745	Mean_0HR_C1	15.363925	0HR	C1	NM_003745.C1	Active
SOCS3	NM_003955	Mean_0HR_C1	0.304696	0HR	C1	NM_003955.C1	Silent
SPP1	NM_000582	Mean_0HR_C1	0.027556325	0HR	C1	NM_000582.C1	Silent
SRC	NM_005417	Mean_0HR_C1	1.7503625	0HR	C1	NM_005417.C1	Active
STAT1	NM_007315	Mean_0HR_C1	53.2904	0HR	C1	NM_007315.C1	Active
STAT2	NM_005419	Mean_0HR_C1	25.56715	0HR	C1	NM_005419.C1	Active
STAT3	NM_139276	Mean_0HR_C1	8.3713275	0HR	C1	NM_139276.C1	Active
STAT4	NM_003151	Mean_0HR_C1	0.01820065	0HR	C1	NM_003151.C1	Silent
STAT5A	NM_003152	Mean_0HR_C1	0.8635885	0HR	C1	NM_003152.C1	NA
STAT5B	NM_012448	Mean_0HR_C1	4.8948525	0HR	C1	NM_012448.C1	Active
STAT6	NM_003153	Mean_0HR_C1	39.12755	0HR	C1	NM_003153.C1	Active
SYK	NM_003177	Mean_0HR_C1	40.225775	0HR	C1	NM_003177.C1	Active
TAGAP	NM_054114	Mean_0HR_C1	3.4920725	0HR	C1	NM_054114.C1	Active
TAL1	NM_003189	Mean_0HR_C1	0.009964945	0HR	C1	NM_003189.C1	Silent
TAP1	NM_000593	Mean_0HR_C1	4.2990475	0HR	C1	NM_000593.C1	Active
TAP2	NM_000544	Mean_0HR_C1	25.86455	0HR	C1	NM_000544.C1	Active
TAPBP	NM_003190	Mean_0HR_C1	37.9263	0HR	C1	NM_003190.C1	Active
TBP	NM_001172085	Mean_0HR_C1	1.26326525	0HR	C1	NM_001172085.C1	Active
TBX21	NM_013351	Mean_0HR_C1	0.508228	0HR	C1	NM_013351.C1	NA
TCF4	NM_003199	Mean_0HR_C1	13.286465	0HR	C1	NM_003199.C1	Active
TCF7	NM_003202	Mean_0HR_C1	0.149589925	0HR	C1	NM_003202.C1	Silent
TFRC	NM_003234	Mean_0HR_C1	9.5806525	0HR	C1	NM_003234.C1	Active
TGFB1	NM_000660	Mean_0HR_C1	16.630175	0HR	C1	NM_000660.C1	Active
TGFBI	NM_000358	Mean_0HR_C1	0.097666925	0HR	C1	NM_000358.C1	Silent
THY1	NM_006288	Mean_0HR_C1	0.03171225	0HR	C1	NM_006288.C1	Silent
TICAM1	NM_014261	Mean_0HR_C1	2.7909275	0HR	C1	NM_014261.C1	Active
TIGIT	NM_173799	Mean_0HR_C1	0.2792915	0HR	C1	NM_173799.C1	Silent
TIRAP	NM_148910	Mean_0HR_C1	0.4694755	0HR	C1	NM_148910.C1	Silent
TLR1	NM_003263	Mean_0HR_C1	15.5466	0HR	C1	NM_003263.C1	Active
TLR2	NM_003264	Mean_0HR_C1	0.0391109	0HR	C1	NM_003264.C1	Silent
TLR3	NM_003265	Mean_0HR_C1	0.111661125	0HR	C1	NM_003265.C1	Silent
TLR4	NM_138554	Mean_0HR_C1	7.79409	0HR	C1	NM_138554.C1	Active
TLR5	NM_003268	Mean_0HR_C1	0.0782558	0HR	C1	NM_003268.C1	Silent
TLR7	NM_016562	Mean_0HR_C1	2.4795275	0HR	C1	NM_016562.C1	Active
TLR8	NM_016610	Mean_0HR_C1	0.0380217	0HR	C1	NM_016610.C1	Silent
TLR9	NM_017442	Mean_0HR_C1	8.9313775	0HR	C1	NM_017442.C1	Active
TMEM173	NM_198282	Mean_0HR_C1	2.110725	0HR	C1	NM_198282.C1	Active
TNF	NM_000594	Mean_0HR_C1	22.447425	0HR	C1	NM_000594.C1	Active
TNFAIP3	NM_006290	Mean_0HR_C1	1.372385	0HR	C1	NM_006290.C1	Active
TNFAIP6	NM_007115	Mean_0HR_C1	0.068731925	0HR	C1	NM_007115.C1	Silent
TNFRSF10C	NM_003841	Mean_0HR_C1	0.026537548	0HR	C1	NM_003841.C1	Silent
TNFRSF11A	NM_003839	Mean_0HR_C1	0.33089325	0HR	C1	NM_003839.C1	Silent
TNFRSF13B	NM_012452	Mean_0HR_C1	38.5103	0HR	C1	NM_012452.C1	Active
TNFRSF13C	NM_052945	Mean_0HR_C1	53.0111	0HR	C1	NM_052945.C1	Active
TNFRSF14	NM_003820	Mean_0HR_C1	5.280305	0HR	C1	NM_003820.C1	Active
TNFRSF17	NM_001192	Mean_0HR_C1	5.446335	0HR	C1	NM_001192.C1	Active
TNFRSF1B	NM_001066	Mean_0HR_C1	5.2118	0HR	C1	NM_001066.C1	Active
TNFRSF4	NM_003327	Mean_0HR_C1	0.194985	0HR	C1	NM_003327.C1	Silent
TNFRSF8	NM_152942	Mean_0HR_C1	0.1309463	0HR	C1	NM_152942.C1	Silent
TNFRSF9	NM_001561	Mean_0HR_C1	0.0433342	0HR	C1	NM_001561.C1	Silent
TNFSF10	NM_003810	Mean_0HR_C1	3.7887875	0HR	C1	NM_003810.C1	Active
TNFSF11	NM_003701	Mean_0HR_C1	0.0338022	0HR	C1	NM_003701.C1	Silent
TNFSF12	NM_003809	Mean_0HR_C1	0.0202724	0HR	C1	NM_003809.C1	Silent
TNFSF13B	NM_006573	Mean_0HR_C1	0.093245925	0HR	C1	NM_006573.C1	Silent
TNFSF15	NM_001204344	Mean_0HR_C1	0.027596398	0HR	C1	NM_001204344.C1	Silent
TNFSF4	NM_003326	Mean_0HR_C1	0.310062	0HR	C1	NM_003326.C1	Silent
TNFSF8	NM_001244	Mean_0HR_C1	0.12333775	0HR	C1	NM_001244.C1	Silent
TOLLIP	NM_019009	Mean_0HR_C1	1.46373	0HR	C1	NM_019009.C1	Active
TRAF1	NM_005658	Mean_0HR_C1	3.5882225	0HR	C1	NM_005658.C1	Active
TRAF2	NM_021138	Mean_0HR_C1	4.1170325	0HR	C1	NM_021138.C1	Active
TRAF3	NM_145725	Mean_0HR_C1	6.93749	0HR	C1	NM_145725.C1	Active
TRAF4	NM_004295	Mean_0HR_C1	6.204785	0HR	C1	NM_004295.C1	Active
TRAF5	NM_004619	Mean_0HR_C1	1.14436475	0HR	C1	NM_004619.C1	Active
TRAF6	NM_145803	Mean_0HR_C1	2.224495	0HR	C1	NM_145803.C1	Active
UBE2L3	NM_198157	Mean_0HR_C1	3.425365	0HR	C1	NM_198157.C1	Active
VCAM1	NM_001078	Mean_0HR_C1	0.014070023	0HR	C1	NM_001078.C1	Silent
VTN	NM_000638	Mean_0HR_C1	0.018185875	0HR	C1	NM_000638.C1	Silent
XBP1	NM_005080	Mean_0HR_C1	1.131678	0HR	C1	NM_005080.C1	Active
XCL1	NM_002995	Mean_0HR_C1	0.02548375	0HR	C1	NM_002995.C1	Silent
XCR1	NM_005283	Mean_0HR_C1	0.025443775	0HR	C1	NM_005283.C1	Silent
ZAP70	NM_001079	Mean_0HR_C1	0.018107989	0HR	C1	NM_001079.C1	Silent
ZBTB16	NM_006006	Mean_0HR_C1	0.03904055	0HR	C1	NM_006006.C1	Silent
ZEB1	NM_001128128	Mean_0HR_C1	2.1798775	0HR	C1	NM_001128128.C1	Active
AAK1	NM_014911	Mean_0HR_C1	5.39293	0HR	C1	NM_014911.C1	Active
ABL1	NM_007313	Mean_0HR_C1	2.5495475	0HR	C1	NM_007313.C1	Active
ABL2	NM_007314	Mean_0HR_C1	1.219292	0HR	C1	NM_007314.C1	Active
ACVR1	NM_001105	Mean_0HR_C1	0.01244526	0HR	C1	NM_001105.C1	Silent
ACVR1C	NM_145259	Mean_0HR_C1	0.014217675	0HR	C1	NM_145259.C1	Silent
ACVR2A	NM_001616	Mean_0HR_C1	0.283663	0HR	C1	NM_001616.C1	Silent
ACVR2B	NM_001106	Mean_0HR_C1	0.48762525	0HR	C1	NM_001106.C1	Silent
ACVRL1	NM_000020	Mean_0HR_C1	0.052247275	0HR	C1	NM_000020.C1	Silent
ADCK1	NM_020421	Mean_0HR_C1	0.7737435	0HR	C1	NM_020421.C1	NA
ADCK2	NM_052853	Mean_0HR_C1	0.89703525	0HR	C1	NM_052853.C1	NA
ADCK3	NM_020247	Mean_0HR_C1	1.02753475	0HR	C1	NM_020247.C1	Active
ADCK4	NM_024876	Mean_0HR_C1	1.61677	0HR	C1	NM_024876.C1	Active
ADCK5	NM_174922	Mean_0HR_C1	0.39050675	0HR	C1	NM_174922.C1	Silent
ADRBK2	NM_005160	Mean_0HR_C1	4.77846	0HR	C1	NM_005160.C1	Active
AKT1	NM_001014431	Mean_0HR_C1	5.425575	0HR	C1	NM_001014431.C1	Active
AKT2	NM_001626	Mean_0HR_C1	8.0121625	0HR	C1	NM_001626.C1	Active
AKT3	NM_181690	Mean_0HR_C1	9.47219	0HR	C1	NM_181690.C1	Active
ALPK1	NM_025144	Mean_0HR_C1	1.16376825	0HR	C1	NM_025144.C1	Active
ALPK2	NM_052947	Mean_0HR_C1	0.70764675	0HR	C1	NM_052947.C1	NA
ALPK3	NM_020778	Mean_0HR_C1	0.03412818	0HR	C1	NM_020778.C1	Silent
AMHR2	NM_020547	Mean_0HR_C1	0.0168332	0HR	C1	NM_020547.C1	Silent
ANKK1	NM_178510	Mean_0HR_C1	0.025515175	0HR	C1	NM_178510.C1	Silent
ATR	NM_001184	Mean_0HR_C1	3.73977	0HR	C1	NM_001184.C1	Active
BCKDK	NM_005881	Mean_0HR_C1	2.4218225	0HR	C1	NM_005881.C1	Active
BCR	NM_004327	Mean_0HR_C1	4.86796	0HR	C1	NM_004327.C1	Active
BLK	NM_001715	Mean_0HR_C1	5.0779525	0HR	C1	NM_001715.C1	Active
BMP2K	NM_017593	Mean_0HR_C1	26.5608	0HR	C1	NM_017593.C1	Active
BMPR1B	NM_001203	Mean_0HR_C1	0.01769845	0HR	C1	NM_001203.C1	Silent
BRDT	NM_207189	Mean_0HR_C1	0.012463855	0HR	C1	NM_207189.C1	Silent
BRSK1	NM_032430	Mean_0HR_C1	0.094132925	0HR	C1	NM_032430.C1	Silent
BRSK2	NM_003957	Mean_0HR_C1	0.01331291	0HR	C1	NM_003957.C1	Silent
BUB1	NM_004336	Mean_0HR_C1	0.94472075	0HR	C1	NM_004336.C1	NA
C21orf7	NM_020152	Mean_0HR_C1	0.0436685	0HR	C1	NM_020152.C1	Silent
C9orf96	NM_153710	Mean_0HR_C1	0.015939593	0HR	C1	NM_153710.C1	Silent
CAMK1	NM_003656	Mean_0HR_C1	0.0159648	0HR	C1	NM_003656.C1	Silent
CAMK1D	NM_020397	Mean_0HR_C1	23.807275	0HR	C1	NM_020397.C1	Active
CAMK1G	NM_020439	Mean_0HR_C1	0.012407678	0HR	C1	NM_020439.C1	Silent
CAMK2A	NM_171825	Mean_0HR_C1	0.01158171	0HR	C1	NM_171825.C1	Silent
CAMK2B	NM_001220	Mean_0HR_C1	0.012449118	0HR	C1	NM_001220.C1	Silent
CAMK2G	NM_172171	Mean_0HR_C1	2.8548375	0HR	C1	NM_172171.C1	Active
CAMK4	NM_001744	Mean_0HR_C1	0.35877675	0HR	C1	NM_001744.C1	Silent
CAMKK1	NM_032294	Mean_0HR_C1	0.171205	0HR	C1	NM_032294.C1	Silent
CAMKV	NM_024046	Mean_0HR_C1	0.053107175	0HR	C1	NM_024046.C1	Silent
CASK	NM_003688	Mean_0HR_C1	1.4654375	0HR	C1	NM_003688.C1	Active
CDC42BPA	NM_003607	Mean_0HR_C1	0.01593656	0HR	C1	NM_003607.C1	Silent
CDC42BPB	NM_006035	Mean_0HR_C1	1.214546	0HR	C1	NM_006035.C1	Active
CDK11A	NM_024011	Mean_0HR_C1	1.31256875	0HR	C1	NM_024011.C1	Active
CDK12	NM_016507	Mean_0HR_C1	3.71099	0HR	C1	NM_016507.C1	Active
CDK13	NM_003718	Mean_0HR_C1	7.959205	0HR	C1	NM_003718.C1	Active
CDK14	NM_012395	Mean_0HR_C1	4.889885	0HR	C1	NM_012395.C1	Active
CDK15	NM_139158	Mean_0HR_C1	0.010700418	0HR	C1	NM_139158.C1	Silent
CDK16	NM_006201	Mean_0HR_C1	3.3668375	0HR	C1	NM_006201.C1	Active
CDK17	NM_002595	Mean_0HR_C1	4.3674075	0HR	C1	NM_002595.C1	Active
CDK18	NM_212502	Mean_0HR_C1	0.015087505	0HR	C1	NM_212502.C1	Silent
CDK2	NM_001798	Mean_0HR_C1	0.88151975	0HR	C1	NM_001798.C1	NA
CDK20	NM_012119	Mean_0HR_C1	0.014183593	0HR	C1	NM_012119.C1	Silent
CDK3	NM_001258	Mean_0HR_C1	0.2609975	0HR	C1	NM_001258.C1	Silent
CDK5	NM_004935	Mean_0HR_C1	1.62315325	0HR	C1	NM_004935.C1	Active
CDK6	NM_001259	Mean_0HR_C1	0.39301375	0HR	C1	NM_001259.C1	Silent
CDK7	NM_001799	Mean_0HR_C1	1.04967625	0HR	C1	NM_001799.C1	Active
CDK8	NM_001260	Mean_0HR_C1	1.57644475	0HR	C1	NM_001260.C1	Active
CDK9	NM_001261	Mean_0HR_C1	5.074535	0HR	C1	NM_001261.C1	Active
CDKL1	NM_004196	Mean_0HR_C1	1.68606	0HR	C1	NM_004196.C1	Active
CDKL2	NM_003948	Mean_0HR_C1	0.024655875	0HR	C1	NM_003948.C1	Silent
CDKL3	NM_016508	Mean_0HR_C1	0.2711445	0HR	C1	NM_016508.C1	Silent
CDKL4	NM_001009565	Mean_0HR_C1	0.063423575	0HR	C1	NM_001009565.C1	Silent
CDKL5	NM_001037343	Mean_0HR_C1	0.043667025	0HR	C1	NM_001037343.C1	Silent
CHEK1	NM_001274	Mean_0HR_C1	0.48846125	0HR	C1	NM_001274.C1	Silent
CHEK2	NM_007194	Mean_0HR_C1	1.9991	0HR	C1	NM_007194.C1	Active
CIT	NM_007174	Mean_0HR_C1	0.547414	0HR	C1	NM_007174.C1	NA
CLK1	NM_004071	Mean_0HR_C1	11.8735775	0HR	C1	NM_004071.C1	Active
CLK2	NM_003993	Mean_0HR_C1	3.2850675	0HR	C1	NM_003993.C1	Active
CLK3	NM_003992	Mean_0HR_C1	4.55515	0HR	C1	NM_003992.C1	Active
CLK4	NM_020666	Mean_0HR_C1	3.5604125	0HR	C1	NM_020666.C1	Active
COL4A3BP	NM_005713	Mean_0HR_C1	3.02166	0HR	C1	NM_005713.C1	Active
CPNE3	NM_003909	Mean_0HR_C1	1.8332775	0HR	C1	NM_003909.C1	Active
CSNK1A1	NM_001025105	Mean_0HR_C1	1.9537325	0HR	C1	NM_001025105.C1	Active
CSNK1A1L	NM_145203	Mean_0HR_C1	0.018595975	0HR	C1	NM_145203.C1	Silent
CSNK1G1	NM_022048	Mean_0HR_C1	1.931675	0HR	C1	NM_022048.C1	Active
CSNK1G2	NM_001319	Mean_0HR_C1	4.1578025	0HR	C1	NM_001319.C1	Active
CSNK1G3	NM_001031812	Mean_0HR_C1	2.23089	0HR	C1	NM_001031812.C1	Active
CSNK2A2	NM_001896	Mean_0HR_C1	1.22355675	0HR	C1	NM_001896.C1	Active
DAPK1	NM_004938	Mean_0HR_C1	0.0830665	0HR	C1	NM_004938.C1	Silent
DAPK3	NM_001348	Mean_0HR_C1	4.349935	0HR	C1	NM_001348.C1	Active
DCLK1	NM_004734	Mean_0HR_C1	0.012449118	0HR	C1	NM_004734.C1	Silent
DCLK2	NM_001040260	Mean_0HR_C1	0.4204645	0HR	C1	NM_001040260.C1	Silent
DCLK3	NM_033403	Mean_0HR_C1	0.007155155	0HR	C1	NM_033403.C1	Silent
DDR2	NM_001014796	Mean_0HR_C1	0.039391525	0HR	C1	NM_001014796.C1	Silent
DMPK	NM_004409	Mean_0HR_C1	0.94988925	0HR	C1	NM_004409.C1	NA
DSTYK	NM_015375	Mean_0HR_C1	0.13992425	0HR	C1	NM_015375.C1	Silent
DYRK1A	NM_001396	Mean_0HR_C1	7.59313	0HR	C1	NM_001396.C1	Active
DYRK1B	NM_006483	Mean_0HR_C1	2.91855	0HR	C1	NM_006483.C1	Active
DYRK3	NM_003582	Mean_0HR_C1	0.052288975	0HR	C1	NM_003582.C1	Silent
DYRK4	NM_003845	Mean_0HR_C1	2.27364	0HR	C1	NM_003845.C1	Active
EGFR	NM_201284	Mean_0HR_C1	0.020301255	0HR	C1	NM_201284.C1	Silent
EIF2AK1	NM_014413	Mean_0HR_C1	4.273365	0HR	C1	NM_014413.C1	Active
EIF2AK2	NM_002759	Mean_0HR_C1	10.011695	0HR	C1	NM_002759.C1	Active
EIF2AK3	NM_004836	Mean_0HR_C1	0.91986675	0HR	C1	NM_004836.C1	NA
EIF2AK4	NM_001013703	Mean_0HR_C1	1.7266575	0HR	C1	NM_001013703.C1	Active
EPHA10	NM_173641	Mean_0HR_C1	0.0141649	0HR	C1	NM_173641.C1	Silent
EPHA2	NM_004431	Mean_0HR_C1	0.132275425	0HR	C1	NM_004431.C1	Silent
EPHA6	NM_173655	Mean_0HR_C1	0.011589505	0HR	C1	NM_173655.C1	Silent
EPHA7	NM_004440	Mean_0HR_C1	0.01683915	0HR	C1	NM_004440.C1	Silent
EPHB2	NM_017449	Mean_0HR_C1	0.41874825	0HR	C1	NM_017449.C1	Silent
EPHB3	NM_004443	Mean_0HR_C1	0.018591125	0HR	C1	NM_004443.C1	Silent
EPHB4	NM_004444	Mean_0HR_C1	0.07284615	0HR	C1	NM_004444.C1	Silent
ERBB2	NM_004448	Mean_0HR_C1	3.13358	0HR	C1	NM_004448.C1	Active
ERBB3	NM_001005915	Mean_0HR_C1	0.01858115	0HR	C1	NM_001005915.C1	Silent
ERN2	NM_033266	Mean_0HR_C1	0.007154678	0HR	C1	NM_033266.C1	Silent
FASTK	NM_006712	Mean_0HR_C1	0.5465455	0HR	C1	NM_006712.C1	NA
FASTKD1	NM_024622	Mean_0HR_C1	2.619035	0HR	C1	NM_024622.C1	Active
FASTKD2	NM_014929	Mean_0HR_C1	1.02253675	0HR	C1	NM_014929.C1	Active
FASTKD3	NM_024091	Mean_0HR_C1	0.78189325	0HR	C1	NM_024091.C1	NA
FASTKD5	NM_021826	Mean_0HR_C1	2.6529425	0HR	C1	NM_021826.C1	Active
FER	NM_005246	Mean_0HR_C1	2.4507925	0HR	C1	NM_005246.C1	Active
FGFR1	NM_015850	Mean_0HR_C1	9.3586925	0HR	C1	NM_015850.C1	Active
FGFR3	NM_000142	Mean_0HR_C1	0.042833725	0HR	C1	NM_000142.C1	Silent
FGFRL1	NM_001004356	Mean_0HR_C1	1.7100875	0HR	C1	NM_001004356.C1	Active
FGR	NM_005248	Mean_0HR_C1	14.735785	0HR	C1	NM_005248.C1	Active
FLJ25006	NM_144610	Mean_0HR_C1	1.8152975	0HR	C1	NM_144610.C1	Active
FLT1	NM_001160031	Mean_0HR_C1	0.015043485	0HR	C1	NM_001160031.C1	Silent
FRK	NM_002031	Mean_0HR_C1	0.0539551	0HR	C1	NM_002031.C1	Silent
GAK	NM_005255	Mean_0HR_C1	2.135365	0HR	C1	NM_005255.C1	Active
GRK1	NM_002929	Mean_0HR_C1	0.02984045	0HR	C1	NM_002929.C1	Silent
GRK4	NM_182982	Mean_0HR_C1	0.020290418	0HR	C1	NM_182982.C1	Silent
GRK5	NM_005308	Mean_0HR_C1	6.5905525	0HR	C1	NM_005308.C1	Active
GRK6	NM_001004106	Mean_0HR_C1	17.873275	0HR	C1	NM_001004106.C1	Active
GRK7	NM_139209	Mean_0HR_C1	0.012446443	0HR	C1	NM_139209.C1	Silent
GSK3B	NM_002093	Mean_0HR_C1	8.9990325	0HR	C1	NM_002093.C1	Active
GUCY2C	NM_004963	Mean_0HR_C1	0.03247845	0HR	C1	NM_004963.C1	Silent
GUCY2D	NM_000180	Mean_0HR_C1	0.34792725	0HR	C1	NM_000180.C1	Silent
GUCY2F	NM_001522	Mean_0HR_C1	0.02380705	0HR	C1	NM_001522.C1	Silent
HIPK1	NM_181358	Mean_0HR_C1	1.93641	0HR	C1	NM_181358.C1	Active
HIPK3	NM_005734	Mean_0HR_C1	1.8836025	0HR	C1	NM_005734.C1	Active
HSPB8	NM_014365	Mean_0HR_C1	0.005383923	0HR	C1	NM_014365.C1	Silent
HUNK	NM_014586	Mean_0HR_C1	0.032481525	0HR	C1	NM_014586.C1	Silent
HUS1	NM_004507	Mean_0HR_C1	2.997975	0HR	C1	NM_004507.C1	Active
ICK	NM_014920	Mean_0HR_C1	0.24852425	0HR	C1	NM_014920.C1	Silent
INSRR	NM_014215	Mean_0HR_C1	0.014183593	0HR	C1	NM_014215.C1	Silent
KALRN	NM_001024660	Mean_0HR_C1	0.021164175	0HR	C1	NM_001024660.C1	Silent
KDR	NM_002253	Mean_0HR_C1	0.023798175	0HR	C1	NM_002253.C1	Silent
KIAA1804	NM_032435	Mean_0HR_C1	0.28535275	0HR	C1	NM_032435.C1	Silent
LATS1	NM_004690	Mean_0HR_C1	2.2613325	0HR	C1	NM_004690.C1	Active
LMTK2	NM_014916	Mean_0HR_C1	1.75016	0HR	C1	NM_014916.C1	Active
LMTK3	NM_001080434	Mean_0HR_C1	0.0634347	0HR	C1	NM_001080434.C1	Silent
LRRK1	NM_024652	Mean_0HR_C1	8.667015	0HR	C1	NM_024652.C1	Active
LRRK2	NM_198578	Mean_0HR_C1	1.600695	0HR	C1	NM_198578.C1	Active
LTK	NM_002344	Mean_0HR_C1	0.39293925	0HR	C1	NM_002344.C1	Silent
MAK	NM_005906	Mean_0HR_C1	0.02377825	0HR	C1	NM_005906.C1	Silent
MAP2K1	NM_002755	Mean_0HR_C1	4.6360225	0HR	C1	NM_002755.C1	Active
MAP2K2	NM_030662	Mean_0HR_C1	11.4792575	0HR	C1	NM_030662.C1	Active
MAP2K3	NM_145109	Mean_0HR_C1	3.0185875	0HR	C1	NM_145109.C1	Active
MAP2K5	NM_145160	Mean_0HR_C1	1.3976525	0HR	C1	NM_145160.C1	Active
MAP3K1	NM_005921	Mean_0HR_C1	14.726775	0HR	C1	NM_005921.C1	Active
MAP3K10	NM_002446	Mean_0HR_C1	0.494318	0HR	C1	NM_002446.C1	Silent
MAP3K11	NM_002419	Mean_0HR_C1	1.39416325	0HR	C1	NM_002419.C1	Active
MAP3K13	NM_004721	Mean_0HR_C1	0.054861	0HR	C1	NM_004721.C1	Silent
MAP3K15	NM_001001671	Mean_0HR_C1	0.012438318	0HR	C1	NM_001001671.C1	Silent
MAP3K2	NM_006609	Mean_0HR_C1	4.14123	0HR	C1	NM_006609.C1	Active
MAP3K3	NM_002401	Mean_0HR_C1	3.8490675	0HR	C1	NM_002401.C1	Active
MAP3K4	NM_005922	Mean_0HR_C1	2.23691	0HR	C1	NM_005922.C1	Active
MAP3K6	NM_004672	Mean_0HR_C1	0.228394	0HR	C1	NM_004672.C1	Silent
MAP3K9	NM_033141	Mean_0HR_C1	0.22827425	0HR	C1	NM_033141.C1	Silent
MAP4K3	NM_003618	Mean_0HR_C1	2.9224475	0HR	C1	NM_003618.C1	Active
MAP4K5	NM_006575	Mean_0HR_C1	4.5814925	0HR	C1	NM_006575.C1	Active
MAPK10	NM_002753	Mean_0HR_C1	0.18797825	0HR	C1	NM_002753.C1	Silent
MAPK12	NM_002969	Mean_0HR_C1	1.08505425	0HR	C1	NM_002969.C1	Active
MAPK13	NM_002754	Mean_0HR_C1	0.72819825	0HR	C1	NM_002754.C1	NA
MAPK15	NM_139021	Mean_0HR_C1	0.013322885	0HR	C1	NM_139021.C1	Silent
MAPK3	NM_001040056	Mean_0HR_C1	1.8438925	0HR	C1	NM_001040056.C1	Active
MAPK4	NM_002747	Mean_0HR_C1	0.0376327	0HR	C1	NM_002747.C1	Silent
MAPK7	NM_139033	Mean_0HR_C1	1.66407	0HR	C1	NM_139033.C1	Active
MAPK8	NM_139049	Mean_0HR_C1	0.67389125	0HR	C1	NM_139049.C1	NA
MAPK9	NM_139068	Mean_0HR_C1	2.3049125	0HR	C1	NM_139068.C1	Active
MAPKAPK3	NM_004635	Mean_0HR_C1	0.4502545	0HR	C1	NM_004635.C1	Silent
MARK1	NM_018650	Mean_0HR_C1	0.017684705	0HR	C1	NM_018650.C1	Silent
MARK4	NM_031417	Mean_0HR_C1	1.131742	0HR	C1	NM_031417.C1	Active
MAST3	NM_015016	Mean_0HR_C1	3.346605	0HR	C1	NM_015016.C1	Active
MAST4	NM_015183	Mean_0HR_C1	0.016820825	0HR	C1	NM_015183.C1	Silent
MASTL	NM_032844	Mean_0HR_C1	2.36031	0HR	C1	NM_032844.C1	Active
MATK	NM_139354	Mean_0HR_C1	0.417936	0HR	C1	NM_139354.C1	Silent
MERTK	NM_006343	Mean_0HR_C1	0.03502325	0HR	C1	NM_006343.C1	Silent
MET	NM_000245	Mean_0HR_C1	0.01596965	0HR	C1	NM_000245.C1	Silent
MINK1	NM_001024937	Mean_0HR_C1	6.8628975	0HR	C1	NM_001024937.C1	Active
MKNK1	NM_003684	Mean_0HR_C1	3.6447825	0HR	C1	NM_003684.C1	Active
MKNK2	NM_017572	Mean_0HR_C1	27.9299	0HR	C1	NM_017572.C1	Active
MLKL	NM_152649	Mean_0HR_C1	0.198145	0HR	C1	NM_152649.C1	Silent
MOK	NM_014226	Mean_0HR_C1	0.06769535	0HR	C1	NM_014226.C1	Silent
MOS	NM_005372	Mean_0HR_C1	0.017715675	0HR	C1	NM_005372.C1	Silent
MST4	NM_001042453	Mean_0HR_C1	4.9794275	0HR	C1	NM_001042453.C1	Active
MYLK	NM_053032	Mean_0HR_C1	0.02030783	0HR	C1	NM_053032.C1	Silent
MYLK2	NM_033118	Mean_0HR_C1	0.01854928	0HR	C1	NM_033118.C1	Silent
MYLK3	NM_182493	Mean_0HR_C1	0.0298727	0HR	C1	NM_182493.C1	Silent
MYO3A	NM_017433	Mean_0HR_C1	0.009797585	0HR	C1	NM_017433.C1	Silent
MYO3B	NM_001083615	Mean_0HR_C1	0.06078875	0HR	C1	NM_001083615.C1	Silent
NEK1	NM_012224	Mean_0HR_C1	0.25679025	0HR	C1	NM_012224.C1	Silent
NEK10	NM_001031741	Mean_0HR_C1	0.029853675	0HR	C1	NM_001031741.C1	Silent
NEK11	NM_024800	Mean_0HR_C1	0.080429	0HR	C1	NM_024800.C1	Silent
NEK2	NM_002497	Mean_0HR_C1	1.29774575	0HR	C1	NM_002497.C1	Active
NEK4	NM_003157	Mean_0HR_C1	0.5266875	0HR	C1	NM_003157.C1	NA
NEK5	NM_199289	Mean_0HR_C1	0.015950305	0HR	C1	NM_199289.C1	Silent
NEK9	NM_033116	Mean_0HR_C1	5.032055	0HR	C1	NM_033116.C1	Active
NPR1	NM_000906	Mean_0HR_C1	0.011556173	0HR	C1	NM_000906.C1	Silent
NRBP2	NM_178564	Mean_0HR_C1	1.34520775	0HR	C1	NM_178564.C1	Active
NRK	NM_198465	Mean_0HR_C1	0.0150063	0HR	C1	NM_198465.C1	Silent
NTRK3	NM_001012338	Mean_0HR_C1	0.009814998	0HR	C1	NM_001012338.C1	Silent
NUAK1	NM_014840	Mean_0HR_C1	0.022025918	0HR	C1	NM_014840.C1	Silent
OBSCN	NM_052843	Mean_0HR_C1	0.075390275	0HR	C1	NM_052843.C1	Silent
PAK1	NM_002576	Mean_0HR_C1	9.584035	0HR	C1	NM_002576.C1	Active
PAK3	NM_002578	Mean_0HR_C1	0.022930525	0HR	C1	NM_002578.C1	Silent
PAK6	NM_020168	Mean_0HR_C1	0.047952075	0HR	C1	NM_020168.C1	Silent
PAK7	NM_177990	Mean_0HR_C1	0.022941125	0HR	C1	NM_177990.C1	Silent
PAN3	NM_175854	Mean_0HR_C1	5.757865	0HR	C1	NM_175854.C1	Active
PASK	NM_015148	Mean_0HR_C1	0.65890675	0HR	C1	NM_015148.C1	NA
PBK	NM_018492	Mean_0HR_C1	0.60270425	0HR	C1	NM_018492.C1	NA
PDIK1L	NM_152835	Mean_0HR_C1	0.93175475	0HR	C1	NM_152835.C1	NA
PDK2	NM_002611	Mean_0HR_C1	2.3346825	0HR	C1	NM_002611.C1	Active
PDK3	NM_005391	Mean_0HR_C1	1.4560225	0HR	C1	NM_005391.C1	Active
PDK4	NM_002612	Mean_0HR_C1	0.00982194	0HR	C1	NM_002612.C1	Silent
PEAK1	NM_024776	Mean_0HR_C1	5.89785	0HR	C1	NM_024776.C1	Active
PHKG1	NM_006213	Mean_0HR_C1	0.270308	0HR	C1	NM_006213.C1	Silent
PHKG2	NM_000294	Mean_0HR_C1	3.640005	0HR	C1	NM_000294.C1	Active
PIM1	NM_002648	Mean_0HR_C1	3.7467475	0HR	C1	NM_002648.C1	Active
PIM2	NM_006875	Mean_0HR_C1	8.0122775	0HR	C1	NM_006875.C1	Active
PIM3	NM_001001852	Mean_0HR_C1	4.8533225	0HR	C1	NM_001001852.C1	Active
PINK1	NM_032409	Mean_0HR_C1	0.43536	0HR	C1	NM_032409.C1	Silent
PKDCC	NM_138370	Mean_0HR_C1	0.01154956	0HR	C1	NM_138370.C1	Silent
PKMYT1	NM_004203	Mean_0HR_C1	0.29362725	0HR	C1	NM_004203.C1	Silent
PKN2	NM_006256	Mean_0HR_C1	7.9742075	0HR	C1	NM_006256.C1	Active
PKN3	NM_013355	Mean_0HR_C1	0.78106375	0HR	C1	NM_013355.C1	NA
PLK1	NM_005030	Mean_0HR_C1	0.9240195	0HR	C1	NM_005030.C1	NA
PLK3	NM_004073	Mean_0HR_C1	1.34343725	0HR	C1	NM_004073.C1	Active
PLK4	NM_014264	Mean_0HR_C1	0.91683725	0HR	C1	NM_014264.C1	NA
PNCK	NM_001039582	Mean_0HR_C1	0.053109525	0HR	C1	NM_001039582.C1	Silent
PRKAA1	NM_006251	Mean_0HR_C1	1.7365275	0HR	C1	NM_006251.C1	Active
PRKAA2	NM_006252	Mean_0HR_C1	0.020252493	0HR	C1	NM_006252.C1	Silent
PRKACA	NM_002730	Mean_0HR_C1	7.1176575	0HR	C1	NM_002730.C1	Active
PRKACB	NM_182948	Mean_0HR_C1	0.88805325	0HR	C1	NM_182948.C1	NA
PRKACG	NM_002732	Mean_0HR_C1	0.008043765	0HR	C1	NM_002732.C1	Silent
PRKDC	NM_006904	Mean_0HR_C1	7.2356075	0HR	C1	NM_006904.C1	Active
PRKG1	NM_006258	Mean_0HR_C1	0.016801568	0HR	C1	NM_006258.C1	Silent
PRKG2	NM_006259	Mean_0HR_C1	0.003586968	0HR	C1	NM_006259.C1	Silent
PRKX	NM_005044	Mean_0HR_C1	1.26422325	0HR	C1	NM_005044.C1	Active
PRKY	NM_002760	Mean_0HR_C1	0.027248075	0HR	C1	NM_002760.C1	Silent
PRPF4B	NM_003913	Mean_0HR_C1	3.37882	0HR	C1	NM_003913.C1	Active
PSKH1	NM_006742	Mean_0HR_C1	1.38438675	0HR	C1	NM_006742.C1	Active
PSKH2	NM_033126	Mean_0HR_C1	0.01420988	0HR	C1	NM_033126.C1	Silent
PTK2B	NM_004103	Mean_0HR_C1	17.5339	0HR	C1	NM_004103.C1	Active
PTK6	NM_005975	Mean_0HR_C1	0.132297	0HR	C1	NM_005975.C1	Silent
PTK7	NM_152881	Mean_0HR_C1	0.01333553	0HR	C1	NM_152881.C1	Silent
RIOK2	NM_018343	Mean_0HR_C1	2.9539175	0HR	C1	NM_018343.C1	Active
RIPK3	NM_006871	Mean_0HR_C1	0.06514745	0HR	C1	NM_006871.C1	Silent
RIPK4	NM_020639	Mean_0HR_C1	0.014201093	0HR	C1	NM_020639.C1	Silent
RNASEL	NM_021133	Mean_0HR_C1	0.39704125	0HR	C1	NM_021133.C1	Silent
ROCK1	NM_005406	Mean_0HR_C1	9.80356	0HR	C1	NM_005406.C1	Active
ROCK2	NM_004850	Mean_0HR_C1	1.852645	0HR	C1	NM_004850.C1	Active
RPS6KA1	NM_002953	Mean_0HR_C1	4.6587375	0HR	C1	NM_002953.C1	Active
RPS6KA2	NM_021135	Mean_0HR_C1	0.0907335	0HR	C1	NM_021135.C1	Silent
RPS6KA3	NM_004586	Mean_0HR_C1	1.8903425	0HR	C1	NM_004586.C1	Active
RPS6KA5	NM_004755	Mean_0HR_C1	2.4668475	0HR	C1	NM_004755.C1	Active
RPS6KB1	NM_003161	Mean_0HR_C1	3.0156175	0HR	C1	NM_003161.C1	Active
RPS6KL1	NM_031464	Mean_0HR_C1	1.475492	0HR	C1	NM_031464.C1	Active
RYK	NM_001005861	Mean_0HR_C1	2.9794325	0HR	C1	NM_001005861.C1	Active
SBK2	NM_001101401	Mean_0HR_C1	0.02377545	0HR	C1	NM_001101401.C1	Silent
SCYL2	NM_017988	Mean_0HR_C1	3.6201875	0HR	C1	NM_017988.C1	Active
SGK110	NM_001199824	Mean_0HR_C1	0.044559075	0HR	C1	NM_001199824.C1	Silent
SGK196	NM_032237	Mean_0HR_C1	2.42166	0HR	C1	NM_032237.C1	Active
SGK2	NM_170693	Mean_0HR_C1	0.028141225	0HR	C1	NM_170693.C1	Silent
SGK223	NM_001080826	Mean_0HR_C1	4.53622	0HR	C1	NM_001080826.C1	Active
SIK1	NM_173354	Mean_0HR_C1	0.5389405	0HR	C1	NM_173354.C1	NA
SIK2	NM_015191	Mean_0HR_C1	1.9705325	0HR	C1	NM_015191.C1	Active
SLK	NM_014720	Mean_0HR_C1	0.8394845	0HR	C1	NM_014720.C1	NA
SMG1	NM_015092	Mean_0HR_C1	6.93135	0HR	C1	NM_015092.C1	Active
SNRK	NM_017719	Mean_0HR_C1	4.073185	0HR	C1	NM_017719.C1	Active
SPEG	NM_005876	Mean_0HR_C1	0.01333553	0HR	C1	NM_005876.C1	Silent
SRMS	NM_080823	Mean_0HR_C1	0.017675918	0HR	C1	NM_080823.C1	Silent
SRPK3	NM_014370	Mean_0HR_C1	0.020322325	0HR	C1	NM_014370.C1	Silent
STK10	NM_005990	Mean_0HR_C1	13.47023	0HR	C1	NM_005990.C1	Active
STK16	NM_003691	Mean_0HR_C1	1.4593245	0HR	C1	NM_003691.C1	Active
STK17A	NM_004760	Mean_0HR_C1	8.1216525	0HR	C1	NM_004760.C1	Active
STK17B	NM_004226	Mean_0HR_C1	20.527425	0HR	C1	NM_004226.C1	Active
STK19	NM_004197	Mean_0HR_C1	0.533361	0HR	C1	NM_004197.C1	NA
STK24	NM_001032296	Mean_0HR_C1	21.145175	0HR	C1	NM_001032296.C1	Active
STK25	NM_006374	Mean_0HR_C1	6.213785	0HR	C1	NM_006374.C1	Active
STK3	NM_006281	Mean_0HR_C1	0.5639825	0HR	C1	NM_006281.C1	NA
STK31	NM_031414	Mean_0HR_C1	0.009822793	0HR	C1	NM_031414.C1	Silent
STK32A	NM_145001	Mean_0HR_C1	0.013327735	0HR	C1	NM_145001.C1	Silent
STK35	NM_080836	Mean_0HR_C1	1.6553275	0HR	C1	NM_080836.C1	Active
STK36	NM_015690	Mean_0HR_C1	0.55564475	0HR	C1	NM_015690.C1	NA
STK38	NM_007271	Mean_0HR_C1	10.774855	0HR	C1	NM_007271.C1	Active
STK39	NM_013233	Mean_0HR_C1	1.157154	0HR	C1	NM_013233.C1	Active
STK4	NM_006282	Mean_0HR_C1	2.811305	0HR	C1	NM_006282.C1	Active
STK40	NM_032017	Mean_0HR_C1	6.2770625	0HR	C1	NM_032017.C1	Active
STRADA	NM_001003787	Mean_0HR_C1	4.9878575	0HR	C1	NM_001003787.C1	Active
STRADB	NM_018571	Mean_0HR_C1	1.0742845	0HR	C1	NM_018571.C1	Active
STYK1	NM_018423	Mean_0HR_C1	0.01683245	0HR	C1	NM_018423.C1	Silent
TAF1	NM_004606	Mean_0HR_C1	1.31490325	0HR	C1	NM_004606.C1	Active
TAF1L	NM_153809	Mean_0HR_C1	3.5472875	0HR	C1	NM_153809.C1	Active
TAOK1	NM_020791	Mean_0HR_C1	5.2047	0HR	C1	NM_020791.C1	Active
TAOK2	NM_004783	Mean_0HR_C1	1.75769	0HR	C1	NM_004783.C1	Active
TAOK3	NM_016281	Mean_0HR_C1	11.036875	0HR	C1	NM_016281.C1	Active
TBCK	NM_033115	Mean_0HR_C1	3.7321325	0HR	C1	NM_033115.C1	Active
TBRG4	NM_004749	Mean_0HR_C1	2.0501975	0HR	C1	NM_004749.C1	Active
TEK	NM_000459	Mean_0HR_C1	0.011574768	0HR	C1	NM_000459.C1	Silent
TEX14	NM_198393	Mean_0HR_C1	0.021174975	0HR	C1	NM_198393.C1	Silent
TIE1	NM_005424	Mean_0HR_C1	0.473571	0HR	C1	NM_005424.C1	Silent
TLK1	NM_012290	Mean_0HR_C1	4.32406	0HR	C1	NM_012290.C1	Active
TLK2	NM_006852	Mean_0HR_C1	4.0049675	0HR	C1	NM_006852.C1	Active
TNK1	NM_003985	Mean_0HR_C1	0.02028203	0HR	C1	NM_003985.C1	Silent
TNNI3K	NM_015978	Mean_0HR_C1	0.015049593	0HR	C1	NM_015978.C1	Silent
TP53RK	NM_033550	Mean_0HR_C1	3.25618	0HR	C1	NM_033550.C1	Active
TRIB2	NM_021643	Mean_0HR_C1	0.099186275	0HR	C1	NM_021643.C1	Silent
TRIM28	NM_005762	Mean_0HR_C1	11.7470775	0HR	C1	NM_005762.C1	Active
TRIM33	NM_033020	Mean_0HR_C1	2.7603375	0HR	C1	NM_033020.C1	Active
TRIO	NM_007118	Mean_0HR_C1	3.3876225	0HR	C1	NM_007118.C1	Active
TRPM6	NM_017662	Mean_0HR_C1	0.01765871	0HR	C1	NM_017662.C1	Silent
TRRAP	NM_003496	Mean_0HR_C1	7.0182325	0HR	C1	NM_003496.C1	Active
TSSK1B	NM_032028	Mean_0HR_C1	0.013315943	0HR	C1	NM_032028.C1	Silent
TSSK2	NM_053006	Mean_0HR_C1	0.02377333	0HR	C1	NM_053006.C1	Silent
TSSK3	NM_052841	Mean_0HR_C1	0.106051125	0HR	C1	NM_052841.C1	Silent
TSSK4	NM_174944	Mean_0HR_C1	0.055704025	0HR	C1	NM_174944.C1	Silent
TSSK6	NM_032037	Mean_0HR_C1	0.45780575	0HR	C1	NM_032037.C1	Silent
TTBK1	NM_032538	Mean_0HR_C1	0.021181355	0HR	C1	NM_032538.C1	Silent
TTBK2	NM_173500	Mean_0HR_C1	0.7555245	0HR	C1	NM_173500.C1	NA
TTN	NM_133432	Mean_0HR_C1	1.75574375	0HR	C1	NM_133432.C1	Active
TXK	NM_003328	Mean_0HR_C1	0.062554525	0HR	C1	NM_003328.C1	Silent
TYRO3	NM_006293	Mean_0HR_C1	0.182732	0HR	C1	NM_006293.C1	Silent
UHMK1	NM_175866	Mean_0HR_C1	9.25077	0HR	C1	NM_175866.C1	Active
ULK1	NM_003565	Mean_0HR_C1	0.82042	0HR	C1	NM_003565.C1	NA
ULK2	NM_014683	Mean_0HR_C1	0.024664175	0HR	C1	NM_014683.C1	Silent
ULK3	NM_001099436	Mean_0HR_C1	3.2074	0HR	C1	NM_001099436.C1	Active
ULK4	NM_017886	Mean_0HR_C1	1.42861225	0HR	C1	NM_017886.C1	Active
VRK1	NM_003384	Mean_0HR_C1	2.3252275	0HR	C1	NM_003384.C1	Active
VRK2	NM_006296	Mean_0HR_C1	2.0857	0HR	C1	NM_006296.C1	Active
VRK3	NM_016440	Mean_0HR_C1	4.7709575	0HR	C1	NM_016440.C1	Active
WEE1	NM_003390	Mean_0HR_C1	7.681685	0HR	C1	NM_003390.C1	Active
WEE2	NM_001105558	Mean_0HR_C1	0.008929185	0HR	C1	NM_001105558.C1	Silent
WNK2	NM_006648	Mean_0HR_C1	0.061688175	0HR	C1	NM_006648.C1	Silent
WNK3	NM_020922	Mean_0HR_C1	0.022045505	0HR	C1	NM_020922.C1	Silent
WNK4	NM_032387	Mean_0HR_C1	0.047131425	0HR	C1	NM_032387.C1	Silent
YSK4	NM_025052	Mean_0HR_C1	0.008910405	0HR	C1	NM_025052.C1	Silent
ZAK	NM_016653	Mean_0HR_C1	0.38628825	0HR	C1	NM_016653.C1	Silent
SEPT5	NM_002688	Mean_0HR_C2	0.02512175	0HR	C2	NM_002688.C2	Silent
SEPT9	NM_006640	Mean_0HR_C2	32.827575	0HR	C2	NM_006640.C2	Active
AATK	NM_001080395	Mean_0HR_C2	0.015946784	0HR	C2	NM_001080395.C2	Silent
ABCE1	NM_001040876	Mean_0HR_C2	6.0109975	0HR	C2	NM_001040876.C2	Active
ABL1	NM_005157	Mean_0HR_C2	5.28935625	0HR	C2	NM_005157.C2	Active
ABL2	NM_001136000	Mean_0HR_C2	1.8684875	0HR	C2	NM_001136000.C2	Active
ACLY	NM_001096	Mean_0HR_C2	13.829925	0HR	C2	NM_001096.C2	Active
ACO1	NM_002197	Mean_0HR_C2	1.478915	0HR	C2	NM_002197.C2	Active
ACSL6	NM_001009185	Mean_0HR_C2	0.007518045	0HR	C2	NM_001009185.C2	Silent
ACVR1B	NM_004302	Mean_0HR_C2	0.67359925	0HR	C2	NM_004302.C2	NA
ADAMTSL3	NM_207517	Mean_0HR_C2	0.022612648	0HR	C2	NM_207517.C2	Silent
ADRBK1	NM_001619	Mean_0HR_C2	12.188285	0HR	C2	NM_001619.C2	Active
AHCY	NM_001161766	Mean_0HR_C2	3.7001625	0HR	C2	NM_001161766.C2	Active
AIMP2	NM_006303	Mean_0HR_C2	1.06802875	0HR	C2	NM_006303.C2	Active
AK2	NM_013411	Mean_0HR_C2	20.683825	0HR	C2	NM_013411.C2	Active
AK3	NM_016282	Mean_0HR_C2	9.5176575	0HR	C2	NM_016282.C2	Active
AKT3	NM_005465	Mean_0HR_C2	16.788225	0HR	C2	NM_005465.C2	Active
ALK	NM_004304	Mean_0HR_C2	0.0184666875	0HR	C2	NM_004304.C2	Silent
ANGPTL4	NR_104213	Mean_0HR_C2	0.020085825	0HR	C2	NR_104213.C2	Silent
APC	NM_000038	Mean_0HR_C2	2.8233775	0HR	C2	NM_000038.C2	Active
AR	NM_001011645	Mean_0HR_C2	0.0175717	0HR	C2	NM_001011645.C2	Silent
ARAF	NM_001654	Mean_0HR_C2	2.01383875	0HR	C2	NM_001654.C2	Active
ATF2	NM_001880	Mean_0HR_C2	4.2328575	0HR	C2	NM_001880.C2	Active
ATIC	NM_004044	Mean_0HR_C2	6.117865	0HR	C2	NM_004044.C2	Active
ATM	NM_138292	Mean_0HR_C2	6.5011825	0HR	C2	NM_138292.C2	Active
AURKA	NM_003600	Mean_0HR_C2	0.96542875	0HR	C2	NM_003600.C2	NA
AURKB	NM_004217	Mean_0HR_C2	2.09327375	0HR	C2	NM_004217.C2	Active
AURKC	NM_001015878	Mean_0HR_C2	0.0756422625	0HR	C2	NM_001015878.C2	Silent
AXL	NM_021913	Mean_0HR_C2	0.01952691	0HR	C2	NM_021913.C2	Silent
BAP1	NM_004656	Mean_0HR_C2	5.2514625	0HR	C2	NM_004656.C2	Active
BIRC3	NM_182962	Mean_0HR_C2	0.97919025	0HR	C2	NM_182962.C2	NA
BMI1	NM_005180	Mean_0HR_C2	1.6946375	0HR	C2	NM_005180.C2	Active
BMPR1A	NM_004329	Mean_0HR_C2	4.75679875	0HR	C2	NM_004329.C2	Active
BMPR2	NM_001204	Mean_0HR_C2	1.74903125	0HR	C2	NM_001204.C2	Active
BMX	NM_203281	Mean_0HR_C2	0.0150140525	0HR	C2	NM_203281.C2	Silent
BRAF	NM_004333	Mean_0HR_C2	5.04640375	0HR	C2	NM_004333.C2	Active
BRCA1	NM_007305	Mean_0HR_C2	2.132535	0HR	C2	NM_007305.C2	Active
BRCA2	NM_000059	Mean_0HR_C2	1.4040025	0HR	C2	NM_000059.C2	Active
BRD1	NM_014577	Mean_0HR_C2	2.6747425	0HR	C2	NM_014577.C2	Active
BRD2	NM_005104	Mean_0HR_C2	24.09395	0HR	C2	NM_005104.C2	Active
BRD3	NM_007371	Mean_0HR_C2	4.073365	0HR	C2	NM_007371.C2	Active
BRD4	NM_014299	Mean_0HR_C2	19.02785	0HR	C2	NM_014299.C2	Active
BRD7	NM_001173984	Mean_0HR_C2	2.161705	0HR	C2	NM_001173984.C2	Active
BRD8	NM_001164326	Mean_0HR_C2	3.1004425	0HR	C2	NM_001164326.C2	Active
BRD9	NM_001009877	Mean_0HR_C2	5.0797075	0HR	C2	NM_001009877.C2	Active
BRDT	NM_001242805	Mean_0HR_C2	0.02637775	0HR	C2	NM_001242805.C2	Silent
BTK	NM_000061	Mean_0HR_C2	21.1694166666667	0HR	C2	NM_000061.C2	Active
BUB1B	NM_001211	Mean_0HR_C2	1.069566125	0HR	C2	NM_001211.C2	Active
C17orf75	NM_022344	Mean_0HR_C2	1.7453925	0HR	C2	NM_022344.C2	Active
C1orf57	NM_032324	Mean_0HR_C2	3.54136	0HR	C2	NM_032324.C2	Active
CAD	NM_004341	Mean_0HR_C2	2.3026825	0HR	C2	NM_004341.C2	Active
CALCR	NM_001742	Mean_0HR_C2	0.008780323	0HR	C2	NM_001742.C2	Silent
CALM3	NM_005184	Mean_0HR_C2	15.437765	0HR	C2	NM_005184.C2	Active
CAMK1D	NM_153498	Mean_0HR_C2	14.5695825	0HR	C2	NM_153498.C2	Active
CAMK2D	NM_172127	Mean_0HR_C2	10.2761125	0HR	C2	NM_172127.C2	Active
CAMK2G	NM_001222	Mean_0HR_C2	3.5185275	0HR	C2	NM_001222.C2	Active
CAMKK2	NM_006549	Mean_0HR_C2	0.503090875	0HR	C2	NM_006549.C2	NA
CANT1	NM_001159772	Mean_0HR_C2	3.7841275	0HR	C2	NM_001159772.C2	Active
CARS	NM_001014437	Mean_0HR_C2	2.103405	0HR	C2	NM_001014437.C2	Active
CCNB1IP1	NM_182849	Mean_0HR_C2	5.1727925	0HR	C2	NM_182849.C2	Active
CCND1	NM_053056	Mean_0HR_C2	0.10075495	0HR	C2	NM_053056.C2	Silent
CCR7	NM_001838	Mean_0HR_C2	0.285788375	0HR	C2	NM_001838.C2	Silent
CCR8	NM_005201	Mean_0HR_C2	0.012278099	0HR	C2	NM_005201.C2	Silent
CDC42BPG	NM_017525	Mean_0HR_C2	0.082538	0HR	C2	NM_017525.C2	Silent
CDC7	NM_003503	Mean_0HR_C2	1.37257875	0HR	C2	NM_003503.C2	Active
CDH1	NM_004360	Mean_0HR_C2	0.00501087	0HR	C2	NM_004360.C2	Silent
CDK1	NM_001786	Mean_0HR_C2	2.5974425	0HR	C2	NM_001786.C2	Active
CDK10	NM_052987	Mean_0HR_C2	2.744925	0HR	C2	NM_052987.C2	Active
CDK14	NM_001287135	Mean_0HR_C2	29.10795	0HR	C2	NM_001287135.C2	Active
CDK19	NM_015076	Mean_0HR_C2	2.02798125	0HR	C2	NM_015076.C2	Active
CDK4	NM_000075	Mean_0HR_C2	1.3867425	0HR	C2	NM_000075.C2	Active
CDKN1A	NM_000389	Mean_0HR_C2	12.43357625	0HR	C2	NM_000389.C2	Active
CDKN2A	NM_000077	Mean_0HR_C2	0.09192395	0HR	C2	NM_000077.C2	Silent
CEBPA	NM_004364	Mean_0HR_C2	1.50311175	0HR	C2	NM_004364.C2	Active
CHEK1	NM_001114121	Mean_0HR_C2	0.976668	0HR	C2	NM_001114121.C2	NA
CHEK2	NM_001005735	Mean_0HR_C2	1.3000075	0HR	C2	NM_001005735.C2	Active
CHKA	NM_212469	Mean_0HR_C2	6.81014	0HR	C2	NM_212469.C2	Active
CIB4	NM_001029881	Mean_0HR_C2	0.023860075	0HR	C2	NM_001029881.C2	Silent
CLTC	NM_004859	Mean_0HR_C2	4.99215	0HR	C2	NM_004859.C2	Active
CNR2	NM_001841	Mean_0HR_C2	7.6846475	0HR	C2	NM_001841.C2	Active
COX6C	NM_004374	Mean_0HR_C2	31.4545	0HR	C2	NM_004374.C2	Active
CREBBP	NM_004380	Mean_0HR_C2	13.6799325	0HR	C2	NM_004380.C2	Active
CRKL	NM_005207	Mean_0HR_C2	10.47805	0HR	C2	NM_005207.C2	Active
CS	NM_004077	Mean_0HR_C2	11.389855	0HR	C2	NM_004077.C2	Active
CSF1R	NM_005211	Mean_0HR_C2	0.0202512833333333	0HR	C2	NM_005211.C2	Silent
CSK	NM_004383	Mean_0HR_C2	24.336875	0HR	C2	NM_004383.C2	Active
CSNK1D	NM_001893	Mean_0HR_C2	13.07739	0HR	C2	NM_001893.C2	Active
CSNK1E	NM_152221	Mean_0HR_C2	6.498505	0HR	C2	NM_152221.C2	Active
CSNK2A1	NM_177559	Mean_0HR_C2	7.09181875	0HR	C2	NM_177559.C2	Active
CSNK2B	NM_001320	Mean_0HR_C2	22.102725	0HR	C2	NM_001320.C2	Active
CTNNB1	NM_001098210	Mean_0HR_C2	31.415025	0HR	C2	NM_001098210.C2	Active
CUBN	NM_001081	Mean_0HR_C2	0.052829275	0HR	C2	NM_001081.C2	Silent
CXCR5	NM_001716	Mean_0HR_C2	0.0944446	0HR	C2	NM_001716.C2	Silent
CXCR7	NM_020311	Mean_0HR_C2	0.027636675	0HR	C2	NM_020311.C2	Silent
DAPK2	NM_014326	Mean_0HR_C2	4.9936025	0HR	C2	NM_014326.C2	Active
DBN1	NM_004395	Mean_0HR_C2	0.8651435	0HR	C2	NM_004395.C2	NA
DCK	NM_000788	Mean_0HR_C2	7.21224	0HR	C2	NM_000788.C2	Active
DDAH2	NM_013974	Mean_0HR_C2	3.93686	0HR	C2	NM_013974.C2	Active
DDR1	NM_001954	Mean_0HR_C2	1.055322125	0HR	C2	NM_001954.C2	Active
DDR2	NM_006182	Mean_0HR_C2	0.00877467	0HR	C2	NM_006182.C2	Silent
DDX21	NM_004728	Mean_0HR_C2	4.35241	0HR	C2	NM_004728.C2	Active
DDX5	NM_004396	Mean_0HR_C2	53.33755	0HR	C2	NM_004396.C2	Active
DDX6	NM_004397	Mean_0HR_C2	19.473475	0HR	C2	NM_004397.C2	Active
DGKZ	NM_001105540	Mean_0HR_C2	8.37678	0HR	C2	NM_001105540.C2	Active
DHX36	NM_001114397	Mean_0HR_C2	9.1268125	0HR	C2	NM_001114397.C2	Active
DLAT	NM_001931	Mean_0HR_C2	3.8438375	0HR	C2	NM_001931.C2	Active
DLG1	NM_001098424	Mean_0HR_C2	9.6566325	0HR	C2	NM_001098424.C2	Active
DLST	NM_001244883	Mean_0HR_C2	1.614715	0HR	C2	NM_001244883.C2	Active
DNMT3A	NM_022552	Mean_0HR_C2	6.6420425	0HR	C2	NM_022552.C2	Active
DYRK1A	NM_130437	Mean_0HR_C2	11.0856025	0HR	C2	NM_130437.C2	Active
DYRK2	NM_003583	Mean_0HR_C2	5.32038375	0HR	C2	NM_003583.C2	Active
EBNA1BP2	NM_006824	Mean_0HR_C2	0.8321885	0HR	C2	NM_006824.C2	NA
EEF1A2	NM_001958	Mean_0HR_C2	2.2760925	0HR	C2	NM_001958.C2	Active
EEF2K	NM_013302	Mean_0HR_C2	2.48564	0HR	C2	NM_013302.C2	Active
EGFR	NM_201282	Mean_0HR_C2	0.0326735	0HR	C2	NM_201282.C2	Silent
EPHA1	NM_005232	Mean_0HR_C2	0.0086717365	0HR	C2	NM_005232.C2	Silent
EPHA3	NM_005233	Mean_0HR_C2	0.010111574	0HR	C2	NM_005233.C2	Silent
EPHA4	NM_004438	Mean_0HR_C2	0.01541816	0HR	C2	NM_004438.C2	Silent
EPHA5	NM_004439	Mean_0HR_C2	0.0179335125	0HR	C2	NM_004439.C2	Silent
EPHA8	NM_020526	Mean_0HR_C2	0.0135969355	0HR	C2	NM_020526.C2	Silent
EPHB1	NM_004441	Mean_0HR_C2	0.020736424	0HR	C2	NM_004441.C2	Silent
EPHB6	NM_004445	Mean_0HR_C2	0.02204105	0HR	C2	NM_004445.C2	Silent
ERBB2	NM_001005862	Mean_0HR_C2	5.48828	0HR	C2	NM_001005862.C2	Active
ERBB4	NM_001042599	Mean_0HR_C2	0.0145528365	0HR	C2	NM_001042599.C2	Silent
ERN1	NM_001433	Mean_0HR_C2	1.28933125	0HR	C2	NM_001433.C2	Active
ETNK2	NM_018208	Mean_0HR_C2	0.01379945	0HR	C2	NM_018208.C2	Silent
EXOSC10	NM_001001998	Mean_0HR_C2	2.013165	0HR	C2	NM_001001998.C2	Active
EXOSC7	NM_015004	Mean_0HR_C2	3.40787	0HR	C2	NM_015004.C2	Active
EZH2	NM_004456	Mean_0HR_C2	3.81202	0HR	C2	NM_004456.C2	Active
FASN	NM_004104	Mean_0HR_C2	1.275935	0HR	C2	NM_004104.C2	Active
FBXW7	NM_018315	Mean_0HR_C2	1.90148	0HR	C2	NM_018315.C2	Active
FES	NM_002005	Mean_0HR_C2	0.750525	0HR	C2	NM_002005.C2	NA
FGFR2	NM_000141	Mean_0HR_C2	0.02305585	0HR	C2	NM_000141.C2	Silent
FGFR3	NM_022965	Mean_0HR_C2	0.089408925	0HR	C2	NM_022965.C2	Silent
FGFR4	NM_002011	Mean_0HR_C2	0.248533875	0HR	C2	NM_002011.C2	Silent
FGR	NM_001042747	Mean_0HR_C2	4.666605	0HR	C2	NM_001042747.C2	Active
FH	NM_000143	Mean_0HR_C2	2.9516625	0HR	C2	NM_000143.C2	Active
FLNB	NM_001164317	Mean_0HR_C2	10.2640025	0HR	C2	NM_001164317.C2	Active
FLT3	NM_004119	Mean_0HR_C2	0.03012315	0HR	C2	NM_004119.C2	Silent
FLT4	NM_002020	Mean_0HR_C2	0.01827375	0HR	C2	NM_002020.C2	Silent
FN3KRP	NM_024619	Mean_0HR_C2	3.128335	0HR	C2	NM_024619.C2	Active
FUK	NM_145059	Mean_0HR_C2	0.158835325	0HR	C2	NM_145059.C2	Silent
FYN	NM_002037	Mean_0HR_C2	2.55470583333333	0HR	C2	NM_002037.C2	Active
GATA1	NM_002049	Mean_0HR_C2	0.00500739	0HR	C2	NM_002049.C2	Silent
GLS2	NM_013267	Mean_0HR_C2	0.01505695	0HR	C2	NM_013267.C2	Silent
GMPS	NM_003875	Mean_0HR_C2	1.287341	0HR	C2	NM_003875.C2	Active
GNAQ	NM_002072	Mean_0HR_C2	0.01632402	0HR	C2	NM_002072.C2	Silent
GNAS	NM_080425	Mean_0HR_C2	28.36005	0HR	C2	NM_080425.C2	Active
GPHN	NM_020806	Mean_0HR_C2	0.406659	0HR	C2	NM_020806.C2	Silent
GPI	NM_000175	Mean_0HR_C2	25.7773625	0HR	C2	NM_000175.C2	Active
GPR128	NM_032787	Mean_0HR_C2	0.01632315	0HR	C2	NM_032787.C2	Silent
GPR162	NM_014449	Mean_0HR_C2	0.0427467	0HR	C2	NM_014449.C2	Silent
GPR172A	NM_024531	Mean_0HR_C2	1.90406	0HR	C2	NM_024531.C2	Active
GPR183	NM_004951	Mean_0HR_C2	19.4471375	0HR	C2	NM_004951.C2	Active
GPR19	NM_006143	Mean_0HR_C2	0.0100287	0HR	C2	NM_006143.C2	Silent
GPR35	NM_005301	Mean_0HR_C2	0.40160875	0HR	C2	NM_005301.C2	Silent
GPR89A	NM_001097612	Mean_0HR_C2	5.6764125	0HR	C2	NM_001097612.C2	Active
GPRC5D	NM_018654	Mean_0HR_C2	0.018841245	0HR	C2	NM_018654.C2	Silent
GRM5	NM_000842	Mean_0HR_C2	0.006266198	0HR	C2	NM_000842.C2	Silent
GSG2	NM_031965	Mean_0HR_C2	1.371807625	0HR	C2	NM_031965.C2	Active
GSK3A	NM_019884	Mean_0HR_C2	4.97733125	0HR	C2	NM_019884.C2	Active
GUCY1A2	NM_000855	Mean_0HR_C2	0.026389275	0HR	C2	NM_000855.C2	Silent
GUSB	NM_000181	Mean_0HR_C2	1.61863008333333	0HR	C2	NM_000181.C2	Active
H6PD	NM_004285	Mean_0HR_C2	1.8990425	0HR	C2	NM_004285.C2	Active
HACE1	NM_020771	Mean_0HR_C2	0.2207415	0HR	C2	NM_020771.C2	Silent
HCK	NM_002110	Mean_0HR_C2	15.3870125	0HR	C2	NM_002110.C2	Active
HECTD3	NM_024602	Mean_0HR_C2	3.54008	0HR	C2	NM_024602.C2	Active
HERC4	NM_015601	Mean_0HR_C2	5.137025	0HR	C2	NM_015601.C2	Active
HIPK1	NM_152696	Mean_0HR_C2	7.56481	0HR	C2	NM_152696.C2	Active
HIPK2	NM_022740	Mean_0HR_C2	0.27857675	0HR	C2	NM_022740.C2	Silent
HIPK4	NM_144685	Mean_0HR_C2	0.023919315	0HR	C2	NM_144685.C2	Silent
HK1	NM_000188	Mean_0HR_C2	5.5109775	0HR	C2	NM_000188.C2	Active
HKDC1	NM_025130	Mean_0HR_C2	0.017572825	0HR	C2	NM_025130.C2	Silent
HNF1A	NM_000545	Mean_0HR_C2	0.010034775	0HR	C2	NM_000545.C2	Silent
HNRNPA2B1	NM_002137	Mean_0HR_C2	75.2176	0HR	C2	NM_002137.C2	Active
HOXB7	NM_004502	Mean_0HR_C2	0.010029998	0HR	C2	NM_004502.C2	Silent
HPRT1	NM_000194	Mean_0HR_C2	5.19700916666667	0HR	C2	NM_000194.C2	Active
HRAS	NM_005343	Mean_0HR_C2	0.45530725	0HR	C2	NM_005343.C2	Silent
HRH1	NM_000861	Mean_0HR_C2	0.012544123	0HR	C2	NM_000861.C2	Silent
HSPE1	NM_002157	Mean_0HR_C2	0.15757125	0HR	C2	NM_002157.C2	Silent
IARS	NM_002161	Mean_0HR_C2	11.3901075	0HR	C2	NM_002161.C2	Active
IDH1	NM_005896	Mean_0HR_C2	3.4893275	0HR	C2	NM_005896.C2	Active
IDH2	NM_002168	Mean_0HR_C2	7.33947	0HR	C2	NM_002168.C2	Active
IGF1R	NM_000875	Mean_0HR_C2	4.2067575	0HR	C2	NM_000875.C2	Active
ILK	NM_004517	Mean_0HR_C2	4.88174125	0HR	C2	NM_004517.C2	Active
INPP4A	NM_001134224	Mean_0HR_C2	15.797	0HR	C2	NM_001134224.C2	Active
INPP4B	NM_003866	Mean_0HR_C2	0.18282775	0HR	C2	NM_003866.C2	Silent
INSR	NM_000208	Mean_0HR_C2	17.4094375	0HR	C2	NM_000208.C2	Active
IRAK2	NM_001570	Mean_0HR_C2	0.313604	0HR	C2	NM_001570.C2	Silent
IRAK4	NM_001114182	Mean_0HR_C2	6.5148125	0HR	C2	NM_001114182.C2	Active
ITK	NM_005546	Mean_0HR_C2	0.029590699	0HR	C2	NM_005546.C2	Silent
ITPK1	NM_001142593	Mean_0HR_C2	10.2424775	0HR	C2	NM_001142593.C2	Active
ITPKB	NM_002221	Mean_0HR_C2	5.2299525	0HR	C2	NM_002221.C2	Active
JAK1	NM_002227	Mean_0HR_C2	16.3491	0HR	C2	NM_002227.C2	Active
JAK2	NM_004972	Mean_0HR_C2	13.6946341666667	0HR	C2	NM_004972.C2	Active
JAK3	NM_000215	Mean_0HR_C2	5.747585	0HR	C2	NM_000215.C2	Active
JNK3	NM_138981	Mean_0HR_C2	0.4458965	0HR	C2	NM_138981.C2	Silent
JUN	NM_002228	Mean_0HR_C2	4.173215	0HR	C2	NM_002228.C2	Active
KDSR	NM_002035	Mean_0HR_C2	0.126000575	0HR	C2	NM_002035.C2	Silent
KHK	NM_000221	Mean_0HR_C2	0.132313575	0HR	C2	NM_000221.C2	Silent
KIAA1524	NM_020890	Mean_0HR_C2	2.0245925	0HR	C2	NM_020890.C2	Active
KIT	NM_000222	Mean_0HR_C2	0.022680175	0HR	C2	NM_000222.C2	Silent
KRAS	NM_004985	Mean_0HR_C2	3.32034	0HR	C2	NM_004985.C2	Active
KSR1	NM_014238	Mean_0HR_C2	0.896270625	0HR	C2	NM_014238.C2	NA
KSR2	NM_173598	Mean_0HR_C2	0.015939714	0HR	C2	NM_173598.C2	Silent
LATS2	NM_014572	Mean_0HR_C2	2.30633	0HR	C2	NM_014572.C2	Active
LDHA	NM_001165414	Mean_0HR_C2	98.07225	0HR	C2	NM_001165414.C2	Active
LDHAL6B	NM_033195	Mean_0HR_C2	0.018835548	0HR	C2	NM_033195.C2	Silent
LDHB	NM_001174097	Mean_0HR_C2	19.429275	0HR	C2	NM_001174097.C2	Active
LDHC	NM_002301	Mean_0HR_C2	0.01380442	0HR	C2	NM_002301.C2	Silent
LGR4	NM_018490	Mean_0HR_C2	0.079305875	0HR	C2	NM_018490.C2	Silent
LGR5	NM_003667	Mean_0HR_C2	0.03015305	0HR	C2	NM_003667.C2	Silent
LIMK1	NM_002314	Mean_0HR_C2	12.2369475	0HR	C2	NM_002314.C2	Active
LIMK2	NM_001031801	Mean_0HR_C2	1.68535375	0HR	C2	NM_001031801.C2	Active
LLGL1	NM_004140	Mean_0HR_C2	0.3370705	0HR	C2	NM_004140.C2	Silent
LLGL2	NM_001015002	Mean_0HR_C2	2.853945	0HR	C2	NM_001015002.C2	Active
LPAR1	NM_001401	Mean_0HR_C2	0.02009937	0HR	C2	NM_001401.C2	Silent
LRP1B	NM_018557	Mean_0HR_C2	0.015057575	0HR	C2	NM_018557.C2	Silent
LRP8	NM_033300	Mean_0HR_C2	0.35604125	0HR	C2	NM_033300.C2	Silent
LYN	NM_002350	Mean_0HR_C2	23.3326125	0HR	C2	NM_002350.C2	Active
MAGI1	NM_004742	Mean_0HR_C2	0.1474605	0HR	C2	NM_004742.C2	Silent
MAGI2	NM_012301	Mean_0HR_C2	0.01759755	0HR	C2	NM_012301.C2	Silent
MAP2K4	NM_003010	Mean_0HR_C2	1.965355	0HR	C2	NM_003010.C2	Active
MAP2K6	NM_002758	Mean_0HR_C2	5.039	0HR	C2	NM_002758.C2	Active
MAP2K7	NM_145185	Mean_0HR_C2	3.238735	0HR	C2	NM_145185.C2	Active
MAP3K12	NM_006301	Mean_0HR_C2	1.764587	0HR	C2	NM_006301.C2	Active
MAP3K14	NM_003954	Mean_0HR_C2	4.978825	0HR	C2	NM_003954.C2	Active
MAP3K5	NM_005923	Mean_0HR_C2	0.61742775	0HR	C2	NM_005923.C2	NA
MAP3K7	NM_145333	Mean_0HR_C2	4.51371375	0HR	C2	NM_145333.C2	Active
MAP3K8	NM_005204	Mean_0HR_C2	2.058915	0HR	C2	NM_005204.C2	Active
MAPK14	NM_001315	Mean_0HR_C2	5.818695	0HR	C2	NM_001315.C2	Active
MAPK6	NM_002748	Mean_0HR_C2	2.812965	0HR	C2	NM_002748.C2	Active
MAPK8	NM_002750	Mean_0HR_C2	0.84232175	0HR	C2	NM_002750.C2	NA
MAPK9	XM_005265940	Mean_0HR_C2	7.057095	0HR	C2	XM_005265940.C2	Active
MAPKAPK5	NM_003668	Mean_0HR_C2	2.5495575	0HR	C2	NM_003668.C2	Active
MARK2	NM_017490	Mean_0HR_C2	9.0680775	0HR	C2	NM_017490.C2	Active
MARK3	NM_002376	Mean_0HR_C2	3.03812625	0HR	C2	NM_002376.C2	Active
MAST1	NM_014975	Mean_0HR_C2	0.1175253375	0HR	C2	NM_014975.C2	Silent
MAST2	NM_015112	Mean_0HR_C2	0.9849795	0HR	C2	NM_015112.C2	NA
MASTL	NM_001172303	Mean_0HR_C2	5.13445	0HR	C2	NM_001172303.C2	Active
MAT2A	NM_005911	Mean_0HR_C2	33.008325	0HR	C2	NM_005911.C2	Active
MAX	NM_002382	Mean_0HR_C2	25.7308	0HR	C2	NM_002382.C2	Active
MC1R	NM_002386	Mean_0HR_C2	0.1310601	0HR	C2	NM_002386.C2	Silent
MDH2	NM_005918	Mean_0HR_C2	8.77175	0HR	C2	NM_005918.C2	Active
ME1	NM_002395	Mean_0HR_C2	0.1159052	0HR	C2	NM_002395.C2	Silent
ME3	NM_001014811	Mean_0HR_C2	0.016313575	0HR	C2	NM_001014811.C2	Silent
MELK	NM_014791	Mean_0HR_C2	1.982772875	0HR	C2	NM_014791.C2	Active
MEN1	NM_130802	Mean_0HR_C2	3.1056075	0HR	C2	NM_130802.C2	Active
MET	NM_001127500	Mean_0HR_C2	0.01505695	0HR	C2	NM_001127500.C2	Silent
MGC42105	NM_153361	Mean_0HR_C2	0.0165256625	0HR	C2	NM_153361.C2	Silent
MITF	NM_000248	Mean_0HR_C2	0.010031295	0HR	C2	NM_000248.C2	Silent
MKNK1	NM_001135553	Mean_0HR_C2	5.06699	0HR	C2	NM_001135553.C2	Active
MLL3	NM_170606	Mean_0HR_C2	11.202895	0HR	C2	NM_170606.C2	Active
MPL	NM_005373	Mean_0HR_C2	0.021355525	0HR	C2	NM_005373.C2	Silent
MPP5	NM_022474	Mean_0HR_C2	2.281185	0HR	C2	NM_022474.C2	Active
MRGPRX3	NM_054031	Mean_0HR_C2	0.011287498	0HR	C2	NM_054031.C2	Silent
MRPL3	NM_007208	Mean_0HR_C2	7.175325	0HR	C2	NM_007208.C2	Active
MSH2	NM_000251	Mean_0HR_C2	2.8056075	0HR	C2	NM_000251.C2	Active
MSH6	NM_000179	Mean_0HR_C2	4.0409	0HR	C2	NM_000179.C2	Active
MST1R	NM_002447	Mean_0HR_C2	0.1396927875	0HR	C2	NM_002447.C2	Silent
MTOR	NM_004958	Mean_0HR_C2	3.192745	0HR	C2	NM_004958.C2	Active
MUSK	NM_005592	Mean_0HR_C2	0.0155519365	0HR	C2	NM_005592.C2	Silent
MYC	NM_002467	Mean_0HR_C2	30.1258	0HR	C2	NM_002467.C2	Active
MYCL1	NM_001033081	Mean_0HR_C2	0.08939635	0HR	C2	NM_001033081.C2	Silent
MYCN	NM_005378	Mean_0HR_C2	0.010029998	0HR	C2	NM_005378.C2	Silent
MYH1	NM_005963	Mean_0HR_C2	0.0679551	0HR	C2	NM_005963.C2	Silent
MYH9	NM_002473	Mean_0HR_C2	41.50835	0HR	C2	NM_002473.C2	Active
MYLK4	NM_001012418	Mean_0HR_C2	0.012785065	0HR	C2	NM_001012418.C2	Silent
MYST3	NM_001099412	Mean_0HR_C2	9.46801	0HR	C2	NM_001099412.C2	Active
NADK	NM_023018	Mean_0HR_C2	4.7021025	0HR	C2	NM_023018.C2	Active
NCK2	NM_001004720	Mean_0HR_C2	1.288659	0HR	C2	NM_001004720.C2	Active
NCL	NM_005381	Mean_0HR_C2	7.8789925	0HR	C2	NM_005381.C2	Active
NEK3	NM_002498	Mean_0HR_C2	0.44838475	0HR	C2	NM_002498.C2	Silent
NEK6	NM_014397	Mean_0HR_C2	19.36645625	0HR	C2	NM_014397.C2	Active
NEK7	NM_133494	Mean_0HR_C2	3.48206	0HR	C2	NM_133494.C2	Active
NEK8	NM_178170	Mean_0HR_C2	1.21288	0HR	C2	NM_178170.C2	Active
NF1	NM_000267	Mean_0HR_C2	5.4626725	0HR	C2	NM_000267.C2	Active
NF2	NM_181828	Mean_0HR_C2	4.597735	0HR	C2	NM_181828.C2	Active
NLK	NM_016231	Mean_0HR_C2	2.45275875	0HR	C2	NM_016231.C2	Active
NME1	NM_000269	Mean_0HR_C2	1.784755	0HR	C2	NM_000269.C2	Active
NOLC1	NM_004741	Mean_0HR_C2	5.3073525	0HR	C2	NM_004741.C2	Active
NPM1	NM_002520	Mean_0HR_C2	0.155042	0HR	C2	NM_002520.C2	Silent
NPR2	NM_003995	Mean_0HR_C2	2.215392	0HR	C2	NM_003995.C2	Active
NRAS	NM_002524	Mean_0HR_C2	4.742675	0HR	C2	NM_002524.C2	Active
NRBP	NM_013392	Mean_0HR_C2	4.76191875	0HR	C2	NM_013392.C2	Active
NTRK1	NM_001012331	Mean_0HR_C2	0.023393975	0HR	C2	NM_001012331.C2	Silent
NTRK2	NM_001007097	Mean_0HR_C2	0.074611375	0HR	C2	NM_001007097.C2	Silent
NTRK3	NM_001007156	Mean_0HR_C2	0.0100287	0HR	C2	NM_001007156.C2	Silent
NUAK2	NM_030952	Mean_0HR_C2	0.0246877875	0HR	C2	NM_030952.C2	Silent
OXSR1	NM_005109	Mean_0HR_C2	3.186845	0HR	C2	NM_005109.C2	Active
P2RY2	NM_002564	Mean_0HR_C2	0.011286623	0HR	C2	NM_002564.C2	Silent
P2RY8	NM_178129	Mean_0HR_C2	16.8242	0HR	C2	NM_178129.C2	Active
p50	NM_003998	Mean_0HR_C2	3.4263475	0HR	C2	NM_003998.C2	Active
p65	NM_021975	Mean_0HR_C2	2.3538875	0HR	C2	NM_021975.C2	Active
PAFAH1B2	NM_002572	Mean_0HR_C2	10.3492975	0HR	C2	NM_002572.C2	Active
PAICS	NM_006452	Mean_0HR_C2	2.6901125	0HR	C2	NM_006452.C2	Active
PAK2	NM_002577	Mean_0HR_C2	10.0999425	0HR	C2	NM_002577.C2	Active
PAK4	NM_005884	Mean_0HR_C2	0.551396625	0HR	C2	NM_005884.C2	NA
PALB2	NM_024675	Mean_0HR_C2	0.6041555	0HR	C2	NM_024675.C2	NA
PANK3	NM_024594	Mean_0HR_C2	6.26667	0HR	C2	NM_024594.C2	Active
PANK4	NM_018216	Mean_0HR_C2	3.2299675	0HR	C2	NM_018216.C2	Active
PDE4DIP	NM_001002812	Mean_0HR_C2	1.05023625	0HR	C2	NM_001002812.C2	Active
PDGFRA	NM_006206	Mean_0HR_C2	0.019204375	0HR	C2	NM_006206.C2	Silent
PDGFRB	NM_002609	Mean_0HR_C2	3.3900475	0HR	C2	NM_002609.C2	Active
PDK1	NM_002610	Mean_0HR_C2	7.4284775	0HR	C2	NM_002610.C2	Active
PDP1	NM_001161778	Mean_0HR_C2	2.66718	0HR	C2	NM_001161778.C2	Active
PDPK1	NM_002613	Mean_0HR_C2	5.0368575	0HR	C2	NM_002613.C2	Active
PDXK	NM_003681	Mean_0HR_C2	1.736525	0HR	C2	NM_003681.C2	Active
PEBP1	NM_002567	Mean_0HR_C2	4.2811125	0HR	C2	NM_002567.C2	Active
PFKFB2	NM_001018053	Mean_0HR_C2	1.01348875	0HR	C2	NM_001018053.C2	Active
PFKFB3	NM_001145443	Mean_0HR_C2	12.0159575	0HR	C2	NM_001145443.C2	Active
PFKP	NM_002627	Mean_0HR_C2	11.049315	0HR	C2	NM_002627.C2	Active
PGK1	NM_000291	Mean_0HR_C2	71.1741125	0HR	C2	NM_000291.C2	Active
PGLS	NM_012088	Mean_0HR_C2	2.368795	0HR	C2	NM_012088.C2	Active
PI4K2B	NM_018323	Mean_0HR_C2	4.993235	0HR	C2	NM_018323.C2	Active
PIK3C2B	NM_002646	Mean_0HR_C2	7.8993575	0HR	C2	NM_002646.C2	Active
PIK3CA	NM_006218	Mean_0HR_C2	5.504495	0HR	C2	NM_006218.C2	Active
PIK3CD	NM_005026	Mean_0HR_C2	21.373975	0HR	C2	NM_005026.C2	Active
PIK3R1	NM_181504	Mean_0HR_C2	2.474195	0HR	C2	NM_181504.C2	Active
PIK3R2	NM_005027	Mean_0HR_C2	2.0817375	0HR	C2	NM_005027.C2	Active
PIK3R4	NM_014602	Mean_0HR_C2	2.286935	0HR	C2	NM_014602.C2	Active
PIK3R5	NM_001142633	Mean_0HR_C2	4.71495	0HR	C2	NM_001142633.C2	Active
PIKFYVE	NM_015040	Mean_0HR_C2	13.699875	0HR	C2	NM_015040.C2	Active
PIP4K2A	NM_005028	Mean_0HR_C2	9.991375	0HR	C2	NM_005028.C2	Active
PIP5K1A	NM_001135636	Mean_0HR_C2	5.13444	0HR	C2	NM_001135636.C2	Active
PKHD1	NM_138694	Mean_0HR_C2	0.007518045	0HR	C2	NM_138694.C2	Silent
PKN1	NM_213560	Mean_0HR_C2	13.20134375	0HR	C2	NM_213560.C2	Active
PLK2	NM_006622	Mean_0HR_C2	0.79530525	0HR	C2	NM_006622.C2	NA
PLXNB2	NM_012401	Mean_0HR_C2	9.93862	0HR	C2	NM_012401.C2	Active
POLD2	NM_006230	Mean_0HR_C2	0.76884275	0HR	C2	NM_006230.C2	NA
POLR2H	NM_001278698	Mean_0HR_C2	2.80572	0HR	C2	NM_001278698.C2	Active
PPAT	NM_002703	Mean_0HR_C2	1.74157	0HR	C2	NM_002703.C2	Active
PRDX4	NM_006406	Mean_0HR_C2	2.2659875	0HR	C2	NM_006406.C2	Active
PRKAR1A	NM_212472	Mean_0HR_C2	21.347525	0HR	C2	NM_212472.C2	Active
PRKAR2A	NM_004157	Mean_0HR_C2	1.07305975	0HR	C2	NM_004157.C2	Active
PRKCA	NM_002737	Mean_0HR_C2	0.803889875	0HR	C2	NM_002737.C2	NA
PRKCB	NM_212535	Mean_0HR_C2	34.2817125	0HR	C2	NM_212535.C2	Active
PRKCE	NM_005400	Mean_0HR_C2	10.8078575	0HR	C2	NM_005400.C2	Active
PRKCG	NM_002739	Mean_0HR_C2	3.92295875	0HR	C2	NM_002739.C2	Active
PRKCH	NM_006255	Mean_0HR_C2	0.01753399	0HR	C2	NM_006255.C2	Silent
PRKCI	NM_002740	Mean_0HR_C2	1.330774	0HR	C2	NM_002740.C2	Active
PRKCQ	NM_006257	Mean_0HR_C2	0.018265474	0HR	C2	NM_006257.C2	Silent
PRKCZ	NM_002744	Mean_0HR_C2	1.214172125	0HR	C2	NM_002744.C2	Active
PRKD1	NM_002742	Mean_0HR_C2	0.363325875	0HR	C2	NM_002742.C2	Silent
PRKD2	NM_001079882	Mean_0HR_C2	10.09921	0HR	C2	NM_001079882.C2	Active
PRKD3	NM_005813	Mean_0HR_C2	1.124282125	0HR	C2	NM_005813.C2	Active
PRKG1	NM_001098512	Mean_0HR_C2	0.015056075	0HR	C2	NM_001098512.C2	Silent
PTCH1	NM_000264	Mean_0HR_C2	0.28523425	0HR	C2	NM_000264.C2	Silent
PTEN	NM_000314	Mean_0HR_C2	11.17231	0HR	C2	NM_000314.C2	Active
PTPN11	NM_002834	Mean_0HR_C2	5.912895	0HR	C2	NM_002834.C2	Active
PXK	NM_017771	Mean_0HR_C2	4.57694	0HR	C2	NM_017771.C2	Active
PYCR1	NM_006907	Mean_0HR_C2	0.428176	0HR	C2	NM_006907.C2	Silent
RAD51L1	NM_002877	Mean_0HR_C2	7.93128	0HR	C2	NM_002877.C2	Active
RAF1	NM_002880	Mean_0HR_C2	3.0600225	0HR	C2	NM_002880.C2	Active
RANBP1	NM_002882	Mean_0HR_C2	10.3797725	0HR	C2	NM_002882.C2	Active
RB1	NM_000321	Mean_0HR_C2	38.367725	0HR	C2	NM_000321.C2	Active
RET	NM_020630	Mean_0HR_C2	0.007600174	0HR	C2	NM_020630.C2	Silent
RHOH	NM_001278359	Mean_0HR_C2	20.446975	0HR	C2	NM_001278359.C2	Active
RIOK1	NM_153005	Mean_0HR_C2	0.786222625	0HR	C2	NM_153005.C2	NA
RIOK3	NM_003831	Mean_0HR_C2	1.5843275	0HR	C2	NM_003831.C2	Active
RIPK1	NM_003804	Mean_0HR_C2	0.974974625	0HR	C2	NM_003804.C2	NA
RIPK2	NM_003821	Mean_0HR_C2	2.7328525	0HR	C2	NM_003821.C2	Active
RNF2	NM_007212	Mean_0HR_C2	4.1679525	0HR	C2	NM_007212.C2	Active
ROBO1	NM_002941	Mean_0HR_C2	1.7288575	0HR	C2	NM_002941.C2	Active
ROBO2	NM_001128929	Mean_0HR_C2	0.04274735	0HR	C2	NM_001128929.C2	Silent
ROR1	NM_005012	Mean_0HR_C2	3.03232	0HR	C2	NM_005012.C2	Active
ROR2	NM_004560	Mean_0HR_C2	0.0287059625	0HR	C2	NM_004560.C2	Silent
ROS1	NM_002944	Mean_0HR_C2	0.0299082375	0HR	C2	NM_002944.C2	Silent
RPIA	NM_144563	Mean_0HR_C2	3.35571	0HR	C2	NM_144563.C2	Active
RPL23	NM_000978	Mean_0HR_C2	315.9905	0HR	C2	NM_000978.C2	Active
RPN1	NM_002950	Mean_0HR_C2	12.2831425	0HR	C2	NM_002950.C2	Active
RPS6KA4	NM_003942	Mean_0HR_C2	5.91701375	0HR	C2	NM_003942.C2	Active
RPS6KA6	NM_014496	Mean_0HR_C2	0.0121102665	0HR	C2	NM_014496.C2	Silent
RPS6KB1	NM_001272042	Mean_0HR_C2	4.47317	0HR	C2	NM_001272042.C2	Active
RPS6KB2	NM_003952	Mean_0HR_C2	2.56923375	0HR	C2	NM_003952.C2	Active
RPS6KC1	NM_012424	Mean_0HR_C2	1.43186875	0HR	C2	NM_012424.C2	Active
RRP1B	NM_015056	Mean_0HR_C2	1.5753375	0HR	C2	NM_015056.C2	Active
RRS1	NM_015169	Mean_0HR_C2	1.2847875	0HR	C2	NM_015169.C2	Active
RSPO3	NM_032784	Mean_0HR_C2	0.0175737	0HR	C2	NM_032784.C2	Silent
RUNX1	NM_001754	Mean_0HR_C2	3.2345225	0HR	C2	NM_001754.C2	Active
SBK1	NM_001024401	Mean_0HR_C2	0.0436726	0HR	C2	NM_001024401.C2	Silent
SCYL1	NM_020680	Mean_0HR_C2	2.91100125	0HR	C2	NM_020680.C2	Active
SCYL3	NM_020423	Mean_0HR_C2	1.4804105	0HR	C2	NM_020423.C2	Active
SDHA	NM_004168	Mean_0HR_C2	4.97368333333333	0HR	C2	NM_004168.C2	Active
SDHB	NM_003000	Mean_0HR_C2	5.8900875	0HR	C2	NM_003000.C2	Active
SDHC	NM_001035511	Mean_0HR_C2	7.585145	0HR	C2	NM_001035511.C2	Active
SDHD	NM_003002	Mean_0HR_C2	5.9727575	0HR	C2	NM_003002.C2	Active
SGK1	NM_005627	Mean_0HR_C2	0.0508659125	0HR	C2	NM_005627.C2	Silent
SGK196	NM_001277971	Mean_0HR_C2	1.5384925	0HR	C2	NM_001277971.C2	Active
SGK3	NM_013257	Mean_0HR_C2	0.1365868875	0HR	C2	NM_013257.C2	Silent
SgK494	NM_001174103	Mean_0HR_C2	3.42919625	0HR	C2	NM_001174103.C2	Active
SH3BP5	NM_001018009	Mean_0HR_C2	19.8397	0HR	C2	NM_001018009.C2	Active
SIK3	NM_025164	Mean_0HR_C2	5.9262	0HR	C2	NM_025164.C2	Active
SIX4	NM_017420	Mean_0HR_C2	0.19040975	0HR	C2	NM_017420.C2	Silent
SLAMF6	NM_001184714	Mean_0HR_C2	3.4035	0HR	C2	NM_001184714.C2	Active
SLC16A1	NM_003051	Mean_0HR_C2	0.87529525	0HR	C2	NM_003051.C2	NA
SLC39A14	NM_001128431	Mean_0HR_C2	0.5838995	0HR	C2	NM_001128431.C2	NA
SLC39A6	NM_012319	Mean_0HR_C2	2.78404	0HR	C2	NM_012319.C2	Active
SMAD2	NM_005901	Mean_0HR_C2	9.69216	0HR	C2	NM_005901.C2	Active
SMAD4	NM_005359	Mean_0HR_C2	8.956065	0HR	C2	NM_005359.C2	Active
SMARCB1	NM_003073	Mean_0HR_C2	13.93185	0HR	C2	NM_003073.C2	Active
SMO	NM_005631	Mean_0HR_C2	0.015059575	0HR	C2	NM_005631.C2	Silent
SNX16	NM_022133	Mean_0HR_C2	0.7764615	0HR	C2	NM_022133.C2	NA
SPTAN1	NM_003127	Mean_0HR_C2	15.7651	0HR	C2	NM_003127.C2	Active
SRPK1	NM_003137	Mean_0HR_C2	2.59453625	0HR	C2	NM_003137.C2	Active
SRPK2	NM_182692	Mean_0HR_C2	11.00982	0HR	C2	NM_182692.C2	Active
SSTR1	NM_001049	Mean_0HR_C2	0.015063045	0HR	C2	NM_001049.C2	Silent
STK11	NM_000455	Mean_0HR_C2	4.89782625	0HR	C2	NM_000455.C2	Active
STK32A	NM_001112724	Mean_0HR_C2	0.005015648	0HR	C2	NM_001112724.C2	Silent
STK32B	NM_018401	Mean_0HR_C2	0.02129774	0HR	C2	NM_018401.C2	Silent
STK32C	NM_173575	Mean_0HR_C2	0.0794651875	0HR	C2	NM_173575.C2	Silent
STK33	NM_030906	Mean_0HR_C2	0.685332875	0HR	C2	NM_030906.C2	NA
STK38	NM_001305102	Mean_0HR_C2	9.729465	0HR	C2	NM_001305102.C2	Active
STK38L	NM_015000	Mean_0HR_C2	1.14434725	0HR	C2	NM_015000.C2	Active
STRADA	NM_153335	Mean_0HR_C2	4.850885	0HR	C2	NM_153335.C2	Active
SUCLG2	NM_001177599	Mean_0HR_C2	8.580685	0HR	C2	NM_001177599.C2	Active
SUFU	NM_001178133	Mean_0HR_C2	3.1334525	0HR	C2	NM_001178133.C2	Active
SUZ12	NM_015355	Mean_0HR_C2	8.90653	0HR	C2	NM_015355.C2	Active
TBK1	NM_013254	Mean_0HR_C2	2.91551083333333	0HR	C2	NM_013254.C2	Active
TBL3	NM_006453	Mean_0HR_C2	1.604555	0HR	C2	NM_006453.C2	Active
TBX22	NM_001109878	Mean_0HR_C2	0.01003565	0HR	C2	NM_001109878.C2	Silent
TEC	NM_003215	Mean_0HR_C2	0.452171375	0HR	C2	NM_003215.C2	Silent
TESK1	NM_006285	Mean_0HR_C2	3.59820375	0HR	C2	NM_006285.C2	Active
TESK2	NM_007170	Mean_0HR_C2	0.657098	0HR	C2	NM_007170.C2	NA
TFDP1	NM_007111	Mean_0HR_C2	5.949865	0HR	C2	NM_007111.C2	Active
TGFBR1	NM_004612	Mean_0HR_C2	9.57561166666667	0HR	C2	NM_004612.C2	Active
TGFBR2	NM_001024847	Mean_0HR_C2	10.210975	0HR	C2	NM_001024847.C2	Active
TGFBR3	NM_003243	Mean_0HR_C2	0.142422075	0HR	C2	NM_003243.C2	Silent
TIAM1	NM_003253	Mean_0HR_C2	0.012552573	0HR	C2	NM_003253.C2	Silent
TKT	NM_001064	Mean_0HR_C2	10.5800725	0HR	C2	NM_001064.C2	Active
TKTL2	NM_032136	Mean_0HR_C2	0.017574998	0HR	C2	NM_032136.C2	Silent
TMEM97	NM_014573	Mean_0HR_C2	0.4661495	0HR	C2	NM_014573.C2	Silent
TNIK	NM_001161560	Mean_0HR_C2	0.0198261	0HR	C2	NM_001161560.C2	Silent
TNK2	NM_005781	Mean_0HR_C2	10.25169625	0HR	C2	NM_005781.C2	Active
TP53	NM_000546	Mean_0HR_C2	14.7303375	0HR	C2	NM_000546.C2	Active
TPR	NM_003292	Mean_0HR_C2	3.2032575	0HR	C2	NM_003292.C2	Active
TRAP1	NM_016292	Mean_0HR_C2	2.335735	0HR	C2	NM_016292.C2	Active
TRIB1	NM_025195	Mean_0HR_C2	2.47078	0HR	C2	NM_025195.C2	Active
TRIB3	NM_021158	Mean_0HR_C2	0.920434	0HR	C2	NM_021158.C2	NA
TRIM10	NM_006778	Mean_0HR_C2	0.0326711	0HR	C2	NM_006778.C2	Silent
TRIM24	NM_015905	Mean_0HR_C2	1.101261125	0HR	C2	NM_015905.C2	Active
TRIM26	NM_001242783	Mean_0HR_C2	7.26829	0HR	C2	NM_001242783.C2	Active
TRIM27	NM_006510	Mean_0HR_C2	2.5643425	0HR	C2	NM_006510.C2	Active
TRIM33	NM_015906	Mean_0HR_C2	6.92565	0HR	C2	NM_015906.C2	Active
TRIM37	NM_001005207	Mean_0HR_C2	3.49053	0HR	C2	NM_001005207.C2	Active
TRIM39	NM_021253	Mean_0HR_C2	1.3533055	0HR	C2	NM_021253.C2	Active
TRIM41	NM_201627	Mean_0HR_C2	2.2519175	0HR	C2	NM_201627.C2	Active
TRIM43	NM_138800	Mean_0HR_C2	0.030153925	0HR	C2	NM_138800.C2	Silent
TRIM5	NM_033092	Mean_0HR_C2	1.9179825	0HR	C2	NM_033092.C2	Active
TRIM59	NM_173084	Mean_0HR_C2	2.591025	0HR	C2	NM_173084.C2	Active
TRIM65	NM_173547	Mean_0HR_C2	3.8654575	0HR	C2	NM_173547.C2	Active
TRIM8	NM_030912	Mean_0HR_C2	16.1211075	0HR	C2	NM_030912.C2	Active
TRPM7	NM_017672	Mean_0HR_C2	6.175435	0HR	C2	NM_017672.C2	Active
TSC1	NM_000368	Mean_0HR_C2	4.7479025	0HR	C2	NM_000368.C2	Active
TSHR	NM_001018036	Mean_0HR_C2	0.05030915	0HR	C2	NM_001018036.C2	Silent
TTK	NM_003318	Mean_0HR_C2	0.697180625	0HR	C2	NM_003318.C2	NA
TTL	NM_153712	Mean_0HR_C2	1.18080775	0HR	C2	NM_153712.C2	Active
TUBB	NM_178014	Mean_0HR_C2	12.0160258333333	0HR	C2	NM_178014.C2	Active
TYK2	NM_003331	Mean_0HR_C2	7.11458583333333	0HR	C2	NM_003331.C2	Active
UCHL3	NM_006002	Mean_0HR_C2	7.1331975	0HR	C2	NM_006002.C2	Active
UCK2	NM_012474	Mean_0HR_C2	1.846895	0HR	C2	NM_012474.C2	Active
VEGFA	NM_001025366	Mean_0HR_C2	9.153885	0HR	C2	NM_001025366.C2	Active
VHL	NM_198156	Mean_0HR_C2	4.54565	0HR	C2	NM_198156.C2	Active
WNK1	NM_018979	Mean_0HR_C2	10.9089175	0HR	C2	NM_018979.C2	Active
XYLB	NM_005108	Mean_0HR_C2	0.1651455	0HR	C2	NM_005108.C2	Silent
YAP1	NM_001130145	Mean_0HR_C2	0.017574998	0HR	C2	NM_001130145.C2	Silent
YES1	NM_005433	Mean_0HR_C2	2.98455375	0HR	C2	NM_005433.C2	Active
ABCB1	NM_000927	Mean_0HR_C2	0.025459025	0HR	C2	NM_000927.C2	Silent
ABCF1	NM_001090	Mean_0HR_C2	5.484755	0HR	C2	NM_001090.C2	Active
ADA	NM_000022	Mean_0HR_C2	0.5706275	0HR	C2	NM_000022.C2	NA
AHR	NM_001621	Mean_0HR_C2	0.0686969	0HR	C2	NM_001621.C2	Silent
AICDA	NM_020661	Mean_0HR_C2	3.497275	0HR	C2	NM_020661.C2	Active
AIRE	NM_000383	Mean_0HR_C2	0.1557915	0HR	C2	NM_000383.C2	Silent
ALAS1	NM_000688	Mean_0HR_C2	3.2065675	0HR	C2	NM_000688.C2	Active
APP	NM_000484	Mean_0HR_C2	8.7431775	0HR	C2	NM_000484.C2	Active
ARG1	NM_000045	Mean_0HR_C2	0.034838625	0HR	C2	NM_000045.C2	Silent
ARG2	NM_001172	Mean_0HR_C2	0.0633931	0HR	C2	NM_001172.C2	Silent
ARHGDIB	NM_001175	Mean_0HR_C2	116.18425	0HR	C2	NM_001175.C2	Active
ATG10	NM_001131028	Mean_0HR_C2	0.66224275	0HR	C2	NM_001131028.C2	NA
ATG12	NM_004707	Mean_0HR_C2	0.63653975	0HR	C2	NM_004707.C2	NA
ATG16L1	NM_198890	Mean_0HR_C2	1.8221975	0HR	C2	NM_198890.C2	Active
ATG5	NM_004849	Mean_0HR_C2	1.61374	0HR	C2	NM_004849.C2	Active
ATG7	NM_001136031	Mean_0HR_C2	2.082345	0HR	C2	NM_001136031.C2	Active
ATM	NM_000051	Mean_0HR_C2	0.1424022125	0HR	C2	NM_000051.C2	Silent
B2M	NM_004048	Mean_0HR_C2	705.09475	0HR	C2	NM_004048.C2	Active
B3GAT1	NM_018644	Mean_0HR_C2	0.0411538	0HR	C2	NM_018644.C2	Silent
BATF	NM_006399	Mean_0HR_C2	0.1298195	0HR	C2	NM_006399.C2	Silent
BATF3	NM_018664	Mean_0HR_C2	0.07627475	0HR	C2	NM_018664.C2	Silent
BAX	NM_138761	Mean_0HR_C2	36.195575	0HR	C2	NM_138761.C2	Active
BCAP31	NM_005745	Mean_0HR_C2	8.65769	0HR	C2	NM_005745.C2	Active
BCL10	NM_003921	Mean_0HR_C2	15.52235	0HR	C2	NM_003921.C2	Active
BCL2	NM_000657	Mean_0HR_C2	7.2866625	0HR	C2	NM_000657.C2	Active
BCL2L11	NM_138621	Mean_0HR_C2	2.0598425	0HR	C2	NM_138621.C2	Active
BCL3	NM_005178	Mean_0HR_C2	3.961395	0HR	C2	NM_005178.C2	Active
BCL6	NM_001706	Mean_0HR_C2	0.06441345	0HR	C2	NM_001706.C2	Silent
BID	NM_001196	Mean_0HR_C2	0.85752825	0HR	C2	NM_001196.C2	NA
BLNK	NM_013314	Mean_0HR_C2	9.8992225	0HR	C2	NM_013314.C2	Active
BST1	NM_004334	Mean_0HR_C2	0.038051225	0HR	C2	NM_004334.C2	Silent
BST2	NM_004335	Mean_0HR_C2	12.0348	0HR	C2	NM_004335.C2	Active
BTLA	NM_181780	Mean_0HR_C2	4.0603225	0HR	C2	NM_181780.C2	Active
C14orf166	NM_016039	Mean_0HR_C2	12.9089	0HR	C2	NM_016039.C2	Active
C1QA	NM_015991	Mean_0HR_C2	0.0223427	0HR	C2	NM_015991.C2	Silent
C1QB	NM_000491	Mean_0HR_C2	0.030659125	0HR	C2	NM_000491.C2	Silent
C1QBP	NM_001212	Mean_0HR_C2	7.9122575	0HR	C2	NM_001212.C2	Active
C1R	NM_001733	Mean_0HR_C2	0.1244393	0HR	C2	NM_001733.C2	Silent
C1S	NM_001734	Mean_0HR_C2	0.054871725	0HR	C2	NM_001734.C2	Silent
C2	NM_000063	Mean_0HR_C2	0.053804225	0HR	C2	NM_000063.C2	Silent
C3	NM_000064	Mean_0HR_C2	0.070854275	0HR	C2	NM_000064.C2	Silent
C4A/B	NM_007293	Mean_0HR_C2	0.2737545	0HR	C2	NM_007293.C2	Silent
C4BPA	NM_000715	Mean_0HR_C2	0.020283175	0HR	C2	NM_000715.C2	Silent
C5	NM_001735	Mean_0HR_C2	0.40726425	0HR	C2	NM_001735.C2	Silent
C6	NM_000065	Mean_0HR_C2	0.0686804	0HR	C2	NM_000065.C2	Silent
C7	NM_000587	Mean_0HR_C2	0.017148325	0HR	C2	NM_000587.C2	Silent
C8A	NM_000562	Mean_0HR_C2	0.0202406	0HR	C2	NM_000562.C2	Silent
C8B	NM_000066	Mean_0HR_C2	0.017167098	0HR	C2	NM_000066.C2	Silent
C8G	NM_000606	Mean_0HR_C2	0.050648475	0HR	C2	NM_000606.C2	Silent
C9	NM_001737	Mean_0HR_C2	0.017249475	0HR	C2	NM_001737.C2	Silent
CAMP	NM_004345	Mean_0HR_C2	0.32461875	0HR	C2	NM_004345.C2	Silent
CARD9	NM_052813	Mean_0HR_C2	0.17856375	0HR	C2	NM_052813.C2	Silent
CASP1	NM_001223	Mean_0HR_C2	2.1184075	0HR	C2	NM_001223.C2	Active
CASP10	NM_032977	Mean_0HR_C2	0.042192375	0HR	C2	NM_032977.C2	Silent
CASP2	NM_032982	Mean_0HR_C2	5.3415375	0HR	C2	NM_032982.C2	Active
CASP3	NM_032991	Mean_0HR_C2	1.3855875	0HR	C2	NM_032991.C2	Active
CASP8	NM_001228	Mean_0HR_C2	9.9377475	0HR	C2	NM_001228.C2	Active
CCBP2	NM_001296	Mean_0HR_C2	0.116891175	0HR	C2	NM_001296.C2	Silent
CCL11	NM_002986	Mean_0HR_C2	0.0411739	0HR	C2	NM_002986.C2	Silent
CCL13	NM_005408	Mean_0HR_C2	0.033856425	0HR	C2	NM_005408.C2	Silent
CCL15	NM_032965	Mean_0HR_C2	0.0202454	0HR	C2	NM_032965.C2	Silent
CCL16	NM_004590	Mean_0HR_C2	0.016187503	0HR	C2	NM_004590.C2	Silent
CCL18	NM_002988	Mean_0HR_C2	0.0286027	0HR	C2	NM_002988.C2	Silent
CCL19	NM_006274	Mean_0HR_C2	0.0265205	0HR	C2	NM_006274.C2	Silent
CCL2	NM_002982	Mean_0HR_C2	0.0203717525	0HR	C2	NM_002982.C2	Silent
CCL20	NM_004591	Mean_0HR_C2	0.021344325	0HR	C2	NM_004591.C2	Silent
CCL22	NM_002990	Mean_0HR_C2	10.6283325	0HR	C2	NM_002990.C2	Active
CCL23	NM_145898	Mean_0HR_C2	0.025495175	0HR	C2	NM_145898.C2	Silent
CCL24	NM_002991	Mean_0HR_C2	0.054934925	0HR	C2	NM_002991.C2	Silent
CCL26	NM_006072	Mean_0HR_C2	0.03078115	0HR	C2	NM_006072.C2	Silent
CCL3	NM_002983	Mean_0HR_C2	1.247091	0HR	C2	NM_002983.C2	Active
CCL4	NM_002984	Mean_0HR_C2	0.59697075	0HR	C2	NM_002984.C2	NA
CCL5	NM_002985	Mean_0HR_C2	0.100771725	0HR	C2	NM_002985.C2	Silent
CCL7	NM_006273	Mean_0HR_C2	0.01204465	0HR	C2	NM_006273.C2	Silent
CCL8	NM_005623	Mean_0HR_C2	0.01412375	0HR	C2	NM_005623.C2	Silent
CCND3	NM_001760	Mean_0HR_C2	5.08271	0HR	C2	NM_001760.C2	Active
CCR1	NM_001295	Mean_0HR_C2	2.0906825	0HR	C2	NM_001295.C2	Active
CCR10	NM_016602	Mean_0HR_C2	0.395192	0HR	C2	NM_016602.C2	Silent
CCR2	NM_001123041	Mean_0HR_C2	8.799695	0HR	C2	NM_001123041.C2	Active
CCR5	NM_000579	Mean_0HR_C2	0.34972375	0HR	C2	NM_000579.C2	Silent
CCR6	NM_031409	Mean_0HR_C2	4.764115	0HR	C2	NM_031409.C2	Active
CCRL1	NM_016557	Mean_0HR_C2	0.12128975	0HR	C2	NM_016557.C2	Silent
CCRL2	NM_003965	Mean_0HR_C2	0.040133925	0HR	C2	NM_003965.C2	Silent
CD14	NM_000591	Mean_0HR_C2	0.034855925	0HR	C2	NM_000591.C2	Silent
CD160	NM_007053	Mean_0HR_C2	0.04116745	0HR	C2	NM_007053.C2	Silent
CD163	NM_004244	Mean_0HR_C2	0.0348859	0HR	C2	NM_004244.C2	Silent
CD164	NM_006016	Mean_0HR_C2	12.4128	0HR	C2	NM_006016.C2	Active
CD19	NM_001770	Mean_0HR_C2	18.5362	0HR	C2	NM_001770.C2	Active
CD1A	NM_001763	Mean_0HR_C2	0.045378875	0HR	C2	NM_001763.C2	Silent
CD1D	NM_001766	Mean_0HR_C2	4.32063	0HR	C2	NM_001766.C2	Active
CD2	NM_001767	Mean_0HR_C2	0.1029168	0HR	C2	NM_001767.C2	Silent
CD209	NM_021155	Mean_0HR_C2	0.015122348	0HR	C2	NM_021155.C2	Silent
CD22	NM_001771	Mean_0HR_C2	32.399875	0HR	C2	NM_001771.C2	Active
CD24	NM_013230	Mean_0HR_C2	67.523375	0HR	C2	NM_013230.C2	Active
CD244	NM_016382	Mean_0HR_C2	0.077233275	0HR	C2	NM_016382.C2	Silent
CD247	NM_198053	Mean_0HR_C2	0.044302975	0HR	C2	NM_198053.C2	Silent
CD27	NM_001242	Mean_0HR_C2	7.6328725	0HR	C2	NM_001242.C2	Active
CD274	NM_014143	Mean_0HR_C2	5.31697	0HR	C2	NM_014143.C2	Active
CD276	NM_001024736	Mean_0HR_C2	0.040090725	0HR	C2	NM_001024736.C2	Silent
CD28	NM_001243078	Mean_0HR_C2	0.026496575	0HR	C2	NM_001243078.C2	Silent
CD34	NM_001025109	Mean_0HR_C2	0.053816975	0HR	C2	NM_001025109.C2	Silent
CD36	NM_001001548	Mean_0HR_C2	1.4495425	0HR	C2	NM_001001548.C2	Active
CD3D	NM_000732	Mean_0HR_C2	0.02543235	0HR	C2	NM_000732.C2	Silent
CD3E	NM_000733	Mean_0HR_C2	0.951562	0HR	C2	NM_000733.C2	NA
CD3EAP	NM_012099	Mean_0HR_C2	0.46601875	0HR	C2	NM_012099.C2	Silent
CD4	NM_000616	Mean_0HR_C2	0.03799045	0HR	C2	NM_000616.C2	Silent
CD40	NM_001250	Mean_0HR_C2	16.637975	0HR	C2	NM_001250.C2	Active
CD40LG	NM_000074	Mean_0HR_C2	0.0506597	0HR	C2	NM_000074.C2	Silent
CD44	NM_001001392	Mean_0HR_C2	43.993075	0HR	C2	NM_001001392.C2	Active
CD45R0	NM_080921	Mean_0HR_C2	34.961944875	0HR	C2	NM_080921.C2	Active
CD45RA	NM_002838	Mean_0HR_C2	40.730675	0HR	C2	NM_002838.C2	Active
CD45RB	ENST00000367367	Mean_0HR_C2	2.053	0HR	C2	ENST00000367367.C2	Active
CD46	NM_172350	Mean_0HR_C2	11.697675	0HR	C2	NM_172350.C2	Active
CD48	NM_001778	Mean_0HR_C2	44.926325	0HR	C2	NM_001778.C2	Active
CD5	NM_014207	Mean_0HR_C2	0.043246775	0HR	C2	NM_014207.C2	Silent
CD53	NM_001040033	Mean_0HR_C2	109.786175	0HR	C2	NM_001040033.C2	Active
CD55	NM_000574	Mean_0HR_C2	0.129833	0HR	C2	NM_000574.C2	Silent
CD58	NM_001779	Mean_0HR_C2	1.1267825	0HR	C2	NM_001779.C2	Active
CD59	NM_000611	Mean_0HR_C2	4.980585	0HR	C2	NM_000611.C2	Active
CD6	NM_006725	Mean_0HR_C2	3.32706	0HR	C2	NM_006725.C2	Active
CD7	NM_006137	Mean_0HR_C2	0.17429	0HR	C2	NM_006137.C2	Silent
CD70	NM_001252	Mean_0HR_C2	34.58465	0HR	C2	NM_001252.C2	Active
CD74	NM_001025159	Mean_0HR_C2	1402.7325	0HR	C2	NM_001025159.C2	Active
CD79A	NM_001783	Mean_0HR_C2	121.8225	0HR	C2	NM_001783.C2	Active
CD79B	NM_021602	Mean_0HR_C2	146.68475	0HR	C2	NM_021602.C2	Active
CD80	NM_005191	Mean_0HR_C2	0.2254835	0HR	C2	NM_005191.C2	Silent
CD81	NM_004356	Mean_0HR_C2	25.206675	0HR	C2	NM_004356.C2	Active
CD82	NM_002231	Mean_0HR_C2	8.3198775	0HR	C2	NM_002231.C2	Active
CD83	NM_004233	Mean_0HR_C2	3.3608575	0HR	C2	NM_004233.C2	Active
CD86	NM_175862	Mean_0HR_C2	2.3148975	0HR	C2	NM_175862.C2	Active
CD8A	NM_001768	Mean_0HR_C2	0.03696285	0HR	C2	NM_001768.C2	Silent
CD8B	NM_004931	Mean_0HR_C2	0.014088795	0HR	C2	NM_004931.C2	Silent
CD9	NM_001769	Mean_0HR_C2	3.126755	0HR	C2	NM_001769.C2	Active
CD96	NM_005816	Mean_0HR_C2	0.5618895	0HR	C2	NM_005816.C2	NA
CD97	NM_078481	Mean_0HR_C2	11.6310525	0HR	C2	NM_078481.C2	Active
CD99	NM_002414	Mean_0HR_C2	34.772725	0HR	C2	NM_002414.C2	Active
CDH5	NM_001795	Mean_0HR_C2	0.009985125	0HR	C2	NM_001795.C2	Silent
CEACAM1	NM_001712	Mean_0HR_C2	2.8102175	0HR	C2	NM_001712.C2	Active
CEACAM6	NM_002483	Mean_0HR_C2	0.06569175	0HR	C2	NM_002483.C2	Silent
CEACAM8	NM_001816	Mean_0HR_C2	0.034916475	0HR	C2	NM_001816.C2	Silent
CEBPB	NM_005194	Mean_0HR_C2	0.8904745	0HR	C2	NM_005194.C2	NA
CFB	NM_001710	Mean_0HR_C2	0.0560169	0HR	C2	NM_001710.C2	Silent
CFD	NM_001928	Mean_0HR_C2	0.4117635	0HR	C2	NM_001928.C2	Silent
CFH	NM_001014975	Mean_0HR_C2	0.022371923	0HR	C2	NM_001014975.C2	Silent
CFI	NM_000204	Mean_0HR_C2	0.040086125	0HR	C2	NM_000204.C2	Silent
CFP	NM_002621	Mean_0HR_C2	3.288265	0HR	C2	NM_002621.C2	Active
CHUK	NM_001278	Mean_0HR_C2	3.29779875	0HR	C2	NM_001278.C2	Active
CIITA	NM_000246	Mean_0HR_C2	14.860775	0HR	C2	NM_000246.C2	Active
CISH	NM_145071	Mean_0HR_C2	0.12013305	0HR	C2	NM_145071.C2	Silent
CLEC4A	NM_194448	Mean_0HR_C2	0.36067875	0HR	C2	NM_194448.C2	Silent
CLEC4E	NM_014358	Mean_0HR_C2	0.025495998	0HR	C2	NM_014358.C2	Silent
CLEC5A	NM_013252	Mean_0HR_C2	0.060166525	0HR	C2	NM_013252.C2	Silent
CLEC6A	NM_001007033	Mean_0HR_C2	0.04959535	0HR	C2	NM_001007033.C2	Silent
CLEC7A	NM_197954	Mean_0HR_C2	0.010073578	0HR	C2	NM_197954.C2	Silent
CLU	NM_001831	Mean_0HR_C2	0.025463375	0HR	C2	NM_001831.C2	Silent
CMKLR1	NM_004072	Mean_0HR_C2	0.16227075	0HR	C2	NM_004072.C2	Silent
CR1	NM_000651	Mean_0HR_C2	0.0708891	0HR	C2	NM_000651.C2	Silent
CR2	NM_001006658	Mean_0HR_C2	0.011003903	0HR	C2	NM_001006658.C2	Silent
CRADD	NM_003805	Mean_0HR_C2	0.8355725	0HR	C2	NM_003805.C2	NA
CSF1	NM_000757	Mean_0HR_C2	0.06972875	0HR	C2	NM_000757.C2	Silent
CSF2	NM_000758	Mean_0HR_C2	0.013043248	0HR	C2	NM_000758.C2	Silent
CSF2RB	NM_000395	Mean_0HR_C2	1.541885	0HR	C2	NM_000395.C2	Active
CSF3R	NM_156038	Mean_0HR_C2	0.019305803	0HR	C2	NM_156038.C2	Silent
[truncated: 6,215 more rows]
